# Supplementary material for: An extracted tetraploid wheat harbouring the BBAA component of common wheat shows anomalous shikimate and sucrose metabolism
Source: BMC Plant Biol. 2019 May 7;19:188. doi: 10.1186/s12870-019-1796-9 (PMC6505309; doi:10.1186/s12870-019-1796-9)
Supplement: Supplementary file 3 — Table S1. Differences in growth and biochemical traits among ETW, its common wheat donor (line TAA10, genome BBAADD), Ae. tauschii (line TQ18), an extant tetraploid wheat line (line ALTAR81, genome BBAA), and a resynthesized allohexaploid wheat (XX329, genome BBAADD) obtained by crossing ETW (maternal parent) and TQ18 (paternal parent). E: transpiration rate, GDH: glutamate dehydrogenase, gs: stomatal conductance, GO: glycolate oxidase, GS: glutamine synthetase, NR: nitrate reductase, PN: net photosynthetic rate. (XLSX 19 kb) [file 12870_2019_1796_MOESM3_ESM.xlsx]

## Sheet: Growth and Biochemical traits
			MEAN±SE						Fold Change					P-Value
			TAA10	ETW	ALTAR81	XX329	TQ18		TAA10/ETW	ALTAR81/ETW	XX329/ETW	TQ18/ETW		TAA10	ALTAR81	XX329	TQ18
Growth		Shoot dry weight(g plant-1)	8.74±0.5105	2.0277±0.3756	8.3282±0.8479	8.48±0.4663	1.4326±0.2454		4.31027	4.10719	4.18205	0.706496		0	0	0	0.029
		Root dry weight(g plant-1)	1.1928±0.0909	0.3827±0.0757	1.0444±0.1721	1.2082±0.0784	0.5818±0.0916		3.11669	2.72893	3.15692	1.52028		0	0.003	0	0.119
		Height (cm)	77.6±1.2311	41.7778±0.4006	59.6364±0.7778	84.6±1.0456	45.3±0.895		1.85745	1.42747	2.025	1.08431		0	0	0	0.004
		Spike number	18.3333±1.5055	30.9±2.0062	10.7143±0.378	23±0.3162	40.625±2.9993		0.593312	0.346741	0.744337	1.31472		0	0	0	0
		Flag leaf length(mm)	190.6±3.4897	134.9167±6.6792	191.6667±4.0156	198.7±4.6251	129.7273±8.9752		1.41272	1.42063	1.47276	0.961536		0	0	0	0.438
		Flag leaf width(mm)	12.64±0.331	8.5808±0.2941	12.6±0.3649	14.37±0.639	7.195±0.3622		1.47305	1.46839	1.67466	0.838497		0	0	0	0
Nutrients （mg g-1 DW）	Shoot at tillering stage	Ca	8.0819±0.3452	15.9332±0.3853	9.0355±0.1571	9.2403±0.5438	10.6643±0.4827		0.507238	0.567086	0.579936	0.669312		0	0	0	0
		Fe	0.2961±0.0142	0.3097±0.0252	0.5898±0.0889	0.3755±0.0304	0.5839±0.086		0.956138	1.90444	1.21263	1.88555		0.655	0.046	0.146	0.045
		K	79.1455±2.404	74.1063±2.2044	83.5942±2.109	83.5178±2.9627	84.6885±3.7715		1.068	1.12803	1.127	1.1428		0.173	0.046	0.044	0.052
		Mg	2.7097±0.1338	2.8197±0.2433	2.3872±0.0516	3.0869±0.1158	4.4257±0.3013		0.960978	0.846632	1.09474	1.56957		0.706	0.133	0.36	0.006
		Na	0.0974±0.0289	1.9074±0.0653	1.3476±0.0287	0.09±0.0147	0.072±0.0103		0.0510505	0.706529	0.0471626	0.0377449		0	0.001	0	0
		P	5.9876±0.3004	6.5901±0.3358	6.2953±0.1564	6.2943±0.1786	6.6421±0.3025		0.908575	0.955269	0.955115	1.0079		0.23	0.456	0.466	0.912
	Root at tillering stage	Ca	25.6913±4.7216	17.5253±1.1089	34.532±2.6527	17.371±0.1531	17.0672±0.7121		1.46595	1.9704	0.991192	0.973861		0.143	0.001	0.895	0.74
		Fe	6.5796±1.0167	4.8264±0.3439	11.934±0.9868	4.0223±0.0593	3.262±0.1688		1.36326	2.47266	0.833393	0.675878		0.153	0	0.061	0.006
		K	68.1381±8.038	65.8603±4.3053	49.0027±3.4391	56.0878±0.4124	64.4861±1.9417		1.03459	0.74404	0.851618	0.979136		0.811	0.022	0.107	0.781
		Mg	7.7558±0.855	4.5786±0.2804	4.9596±0.3825	4.9839±0.0888	8.6025±0.4311		1.69393	1.08322	1.08852	1.87885		0.012	0.452	0.217	0
		Na	4.8278±0.458	2.4564±0.1121	4.1469±0.2533	2.7217±0.0285	1.847±0.0843		1.96538	1.68817	1.10797	0.751909		0.002	0.003	0.062	0.005
		P	4.6615±0.5076	4.6778±0.316	3.3591±0.237	3.3981±0.0579	4.6504±0.1893		0.996504	0.718089	0.726428	0.994143		0.979	0.016	0.007	0.943
	Seeds	Ca	4.6895±0.5338	4.6578±0.6084	3.0452±0.55	6.5133±1.0088	5.1023±0.3929		1.00682	0.653787	1.39836	1.09545		0.97	0.097	0.166	0.562
		Fe	0.5034±0.0625	0.5105±0.0046	0.4075±0.0386	0.5948±0.0373	0.6418±0.035		0.986049	0.798189	1.16511	1.2572		0.917	0.038	0.066	0.01
		K	13.0914±0.1802	12.5337±0.2916	18.2381±0.5412	12.4402±0.2838	15.4504±0.2812		1.0445	1.45513	0.992542	1.23272		0.155	0	0.826	0
		Mg	6.2952±0.1968	9.4521±0.2251	4.536±0.2165	7.8008±0.2717	8.3598±0.2697		0.666015	0.479897	0.825291	0.884436		0	0	0.003	0.021
		Na	0.5232±0.1181	0.5152±0.1295	0.4615±0.0955	0.5723±0.0828	0.3202±0.0419		1.01554	0.89579	1.11093	0.621482		0.965	0.75	0.723	0.202
		P	39.4153±0.6272	49.0592±0.9546	40.3923±1.0702	41.0293±0.9502	39.6376±0.8457		0.803422	0.823337	0.836321	0.807954		0	0.001	0.001	0
Amino Acids in seeds (mg g-1 DW)		Asp	12.425±0.4423	12.25±0.2398	11.025±0.2926	13.275±0.1797	14.55±0.1555		1.01429	0.9	1.08367	1.18776		0.74	0.018	0.014	0
		Thr	5.875±0.2175	5.45±0.0866	5.175±0.075	5.7±0.0707	6.55±0.1848		1.07798	0.949541	1.04587	1.20183		0.119	0.053	0.067	0.002
		Ser	10±0.4778	9.075±0.1315	8.575±0.075	9.2±0.0408	10.65±0.3227		1.10193	0.944904	1.01377	1.17355		0.111	0.016	0.399	0.011
		Glu	74±2.1319	71.1±0.6481	62.025±0.2056	74.85±0.4052	89.825±0.9232		1.04079	0.872363	1.05274	1.26336		0.241	0	0.003	0
		Pro	26.025±1.4073	23.125±0.5808	18.675±0.5513	23.45±0.3594	28.475±0.2358		1.12541	0.807568	1.01405	1.23135		0.105	0.001	0.651	0
		Gly	8.625±0.1702	7.825±0.0946	6.4±0.2121	8.4±0.1225	10.2±0.3367		1.10224	0.817891	1.07348	1.30351		0.006	0.003	0.01	0
		Ala	5.95±0.1708	6.3±0.2121	5.225±0.278	6.525±0.0854	7.275±0.427		0.944444	0.829365	1.03571	1.15476		0.246	0.022	0.363	0.087
		Val	9.675±0.2869	9.15±0.263	8.7±0.1225	9.575±0.2016	12.05±0.3304		1.05738	0.95082	1.04645	1.31694		0.226	0.172	0.247	0
		Met	0.225±0.025	0.2±0	0.225±0.025	0.25±0.0289	0.25±0.0289		1.125	1.125	1.25	1.25		0.391	0.391	0.182	0.182
		Ile	7.275±0.225	7.05±0.05	6.525±0.0854	7.525±0.075	9.375±0.125		1.03191	0.925532	1.06738	1.32979		0.367	0.002	0.002	0
		Leu	13.825±0.3924	12.925±0.025	12.975±0.1109	13.825±0.0479	16.975±0.2056		1.06963	1.00387	1.06963	1.31335		0.105	0.687	0	0
		Tyr	3.625±0.2056	2.775±0.0946	5.525±0.0479	4.075±0.0479	5.3±0.5759		1.30631	1.99099	1.46847	1.90991		0.009	0	0	0.005
		Phe	11.05±0.3069	10.75±0.1323	9.75±0.3926	11.15±0.0866	13.15±0.1658		1.02791	0.906977	1.03721	1.22326		0.404	0.052	0.045	0
		His	8.175±0.3591	8.85±0.685	6.675±0.2175	8.375±0.5072	9.975±0.7204		0.923729	0.754237	0.946328	1.12712		0.416	0.023	0.597	0.301
		Lys	5.3±0.2708	5.25±0.0645	4.75±0.0645	5.025±0.0479	5.725±0.125		1.00952	0.904762	0.957143	1.09048		0.863	0.002	0.031	0.015
		Arg	4.7±0.1581	3.25±0.119	6.775±0.3705	4.225±0.3351	5.15±0.8088		1.44615	2.08462	1.3	1.58462		0	0	0.034	0.059
Photosynthesis at tillering stage		PN [μmol(CO2)m-2s-1]	24.5636±0.7483	25.9657±0.4685	25.2523±1.1217	26.3252±1.2586	20.4788±0.7496		0.946002	0.972525	1.01385	0.788687		0.163	0.579	0.798	0.001
		gs [mol(H2O)m-2s-1]	0.9261±0.0681	0.9912±0.0861	0.9761±0.1008	0.9529±0.1624	1.3679±0.5035		0.934322	0.984766	0.96136	1.38004		0.575	0.913	0.844	0.489
		E [mmol(H2O)m-2s-1]	8.8899±0.3662	8.5464±0.2512	8.7356±0.22	8.5478±0.7117	9.2597±1.2684		1.04019	1.02214	1.00016	1.08346		0.469	0.592	0.999	0.601
Enzyme activity at tillering stage		NR (μmol NO2- h-1 mg-1 FW)	0.0783±0.0025	0.0791±0.0031	0.0586±0.0017	0.0792±0.0025	0.0786±0.0024		0.989886	0.740834	1.00126	0.993679		0.839	0.001	0.978	0.909
		GS (OD h-1 mg-1 FW )	0.1268±0.006	0.1326±0.0062	0.1444±0.004	0.1204±0.0044	0.1204±0.0044		0.956259	1.08899	0.907994	0.907994		0.528	0.158	0.159	0.159
		GO (μmol Glyoxylic acid mg-1 FW)	195.9188±6.3258	190.3285±6.8025	193.0453±6.1216	174.7595±7.0855	166.7138±3.8942		1.02937	1.01427	0.918199	0.875927		0.569	0.777	0.164	0.024
