# Supplementary material for: An extracted tetraploid wheat harbouring the BBAA component of common wheat shows anomalous shikimate and sucrose metabolism
Source: BMC Plant Biol. 2019 May 7;19:188. doi: 10.1186/s12870-019-1796-9 (PMC6505309; doi:10.1186/s12870-019-1796-9)
Supplement: Supplementary file 4 — Table S2. Contents and statistical information on metabolites differentially accumulated in ETW, its common wheat donor (line TAA10, genome BBAADD), Ae. tauschii (line TQ18), an extant tetraploid wheat line (line ALTAR81, genome BBAA), and a resynthesized allohexaploid wheat (XX329, genome BBAADD) obtained by crossing ETW (maternal parent) and TQ18 (paternal parent). Only those metabolites with at least twofold difference between ETW and AL are listed. (XLSX 19 kb) [file 12870_2019_1796_MOESM4_ESM.xlsx]

## Sheet: Metablites
				Mean						Fold Change					P-Value(t test)
	ID	Metabolite		TAA10	ALTAR81	XX329	TQ18	ETW		TAA10/ETW	ALTAR81/ETW	XX329/ETW	TQ18/ETW		TAA10/ETW	ALTAR81/ETW	XX329/ETW	TQ18/ETW
Amino acid metabolisms	160	valine		0.370845	0.236375	0.399763	0.281864	0.499632		0.742237	0.473098	0.800115	0.564144		0.071	0.001	0.089	0.002
	86	alanine		9.0778	4.05396	6.33449	4.26044	9.09616		0.997981	0.445678	0.696392	0.468378		0.989	0.003	0.07	0.011
	450	1,3-diaminopropane		0.0407492	0.0225346	0.0564766	0.0278444	0.0533638		0.763611	0.422283	1.05833	0.521784		0.34	0.004	0.71	0.156
	97	hydroxylamine		0.083918	0.0160126	0.0428798	0.0459348	0.0438003		1.91592	0.365582	0.978984	1.04873		0.024	0	0.903	0.921
	426	glutamic acid		0.0386415	0.0255754	0.0422354	0.0512026	0.0538241		0.717921	0.475167	0.784694	0.951296		0.336	0.033	0.286	0.822
	214	threonine		0.013539	0.00693823	0.0133605	0.0119924	0.0231697		0.584342	0.299453	0.576638	0.517588		0.17	0.019	0.106	0.084
	280	O-acetylserine		0.00154626	0.00110249	0.00312789	0.00132476	0.00349052		0.442988	0.315851	0.896111	0.379531		0.4	0.214	0.849	0.26
	521	glutamine		0.0150541	0.0153535	0.0365622	0.0443181	0.0374693		0.401772	0.409762	0.975792	1.18279		0.144	0.191	0.965	0.779
	464	cycloserine		0.0115135	0.00298346	0.0258842	0.00695194	0.0120147		0.958278	0.248316	2.15437	0.578617		0.868	0.024	0.283	0.069
	462	asparagine		0.0256843	0.0217434	0.248091	0.0495781	0.0053318		4.8172	4.07807	46.5304	9.29856		0.03	0.484	0.085	0.099
	179	urea		0.00388484	0.0125802	0.00722708	0.00628513	0.00597948		0.649695	2.1039	1.20865	1.05112		0.054	0.021	0.462	0.727
	271	3-Cyanoalanine		0.00906677	0.153239	0.142672	0.0257763	0.00324974		2.79	47.1542	43.9025	7.93181		0.22	0.036	0	0.041
	270	cycloleucine		0.0141037	0.076179	0.0168522	0.0114243	0.0122188		1.15426	6.23459	1.3792	0.934981		0.786	0.163	0.218	0.916
Carbohydrate metabolisms	738	glucose-6-phosphate		0.00165531	0.0012066	0.00283262	0.00256023	0.00246782		0.67076	0.488933	1.14782	1.03745		0.44	0.143	0.644	0.936
	572	sorbose		1.35666e-08	0.0112888	1.36932e-08	1.27128e-08	1.54549e-08		0.87782	730437	0.886015	0.822576		0.117	0.033	0.201	0.003
	489	fucose		0.106946	0.170436	0.0558039	0.071378	0.076846		1.39169	2.21789	0.726178	0.928845		0.099	0	0.079	0.639
	580	glucose		0.131317	0.16556	1.36932e-08	1.27128e-08	1.54549e-08		8.49683e+06	1.07125e+07	0.886015	0.822576		0.002	0.002	0.201	0.003
	598	mannitol		1.35666e-08	0.00273308	1.36932e-08	1.27128e-08	1.54549e-08		0.87782	176843	0.886015	0.822576		0.117	0.004	0.201	0.003
	860	sucrose		0.00960756	0.00686738	0.0029869	0.00343367	0.000208781		46.0175	32.8928	14.3064	16.4463		0.035	0.026	0.223	0.052
	594	D-Talose		0.000103385	0.000822985	1.36932e-08	1.27128e-08	0.000174384		0.592858	4.7194	7.85237e-05	7.29014e-05		0.649	0.047	0.184	0.184
	884	lactulose		0.000866339	0.00444215	0.000922042	0.00109981	0.00127239		0.680874	3.49117	0.724652	0.86436		0.723	0.005	0.7	0.843
	693	d-Glucoheptose		1.35666e-08	0.00250847	1.36932e-08	1.27128e-08	1.54549e-08		0.87782	162309	0.886015	0.822576		0.117	0.171	0.201	0.003
	529	2-Deoxy-D-galactose		0.0102795	0.0140464	0.00638209	0.00546816	0.00558734		1.83978	2.51397	1.14224	0.978669		0.33	0.044	0.816	0.948
	613	sorbitol		0.0182889	0.0405695	0.00576471	0.0276275	0.0180209		1.01487	2.25125	0.31989	1.53308		0.982	0.053	0.208	0.325
	947	Galactinol		0.00561198	0.0195477	0.00735221	0.00236936	0.00492993		1.13835	3.9651	1.49134	0.480607		0.684	0.017	0.147	0.128
	631	Saccharic acid		0.000371755	0.001751	0.00398018	5.04731e-05	0.000610472		0.608963	2.86827	6.51983	0.0826787		0.725	0.327	0.006	0.412
	532	2-deoxy-D-glucose		0.019821	0.0139179	0.00590125	0.00999233	0.00520728		3.8064	2.67277	1.13327	1.91892		0.08	0.001	0.629	0.275
	446	allose 1		0.0230377	0.0297128	0.00483925	0.00144843	0.0129232		1.78266	2.29918	0.374462	0.112079		0.081	0.011	0.127	0.035
	549	alpha-D-glucosamine 1-phosphate		0.00217607	0.00659376	0.00136068	0.00157358	0.000172278		12.6311	38.2739	7.89812	9.13393		0.273	0.006	0.382	0.105
Secondary metabolism	547	shikimic acid		1.16576	0.808107	3.22633	1.41022	4.69298		0.248404	0.172195	0.687481	0.300496		0.001	0	0.056	0.003
	562	Dehydroascorbic Acid		0.00625902	0.0024102	0.0132011	0.0140471	0.0592398		0.105656	0.0406856	0.222841	0.237123		0.028	0.024	0.043	0.031
	91	Maleimide		0.0358321	0.0677748	0.0667231	0.0213248	0.0289065		1.23959	2.34462	2.30824	0.737714		0.623	0.119	0.019	0.557
	671	ferulic acid		0.00315734	0.0575518	0.00438451	0.00189387	0.00511715		0.617012	11.2469	0.856827	0.370103		0.413	0	0.724	0.14
	685	caffeic acid		0.00125484	0.0106789	0.00771068	0.00483644	0.00343357		0.365462	3.11014	2.24568	1.40858		0.226	0.002	0.02	0.564
	455	creatine degr		0.0316968	0.0693117	0.030581	0.00717721	0.0157369		2.01417	4.40441	1.94327	0.456076		0.404	0.081	0.487	0.634
	801	cytidine-monophosphate degr prod		0.0309216	0.0311669	0.00583275	0.00771635	0.0106435		2.90522	2.92826	0.548013	0.724985		0.18	0.037	0.457	0.662
	804	Neohesperidin		0.057582	0.0659357	0.0115463	0.0147289	0.0175377		3.28332	3.75965	0.658369	0.83984		0.186	0.014	0.599	0.811
	439	tartaric acid		0.0209537	0.0445455	1.36932e-08	0.0134139	1.54549e-08		1.3558e+06	2.88229e+06	0.886015	867939		0.004	0	0.201	0.003
	812	Neohesperidin		0.00360646	0.00429094	0.00104513	0.0016129	0.00202794		1.77839	2.11591	0.515367	0.795342		0.414	0.28	0.523	0.792
	442	4-Hydroxybenzoic acid		0.0277253	0.0436068	0.000314894	0.035928	0.000108364		255.854	402.411	2.9059	331.55		0.001	0.001	0.026	0.001
	440	toluenesulfonic acid		0.0207557	0.0641428	0.10424	0.0132268	0.00166819		12.442	38.4505	62.487	7.92882		0.013	0.105	0.007	0.094
Lipid	676	Linoleic acid methyl ester		0.0160116	0.026839	0.0947979	0.0135854	0.10057		0.159209	0.26687	0.94261	0.135085		0.108	0.15	0.9	0.101
	686	heptadecanoic acid		0.00246208	0.00416647	0.00305208	0.00203524	0.00196264		1.25447	2.12289	1.55509	1.03699		0.539	0.007	0.12	0.906
	838	1-Monopalmitin		0.00311297	0.00420311	1.36932e-08	1.27128e-08	0.00110604		2.81452	3.80014	1.23804e-05	1.1494e-05		0.101	0.057	0.215	0.215
