# Supplementary material for: An extracted tetraploid wheat harbouring the BBAA component of common wheat shows anomalous shikimate and sucrose metabolism
Source: BMC Plant Biol. 2019 May 7;19:188. doi: 10.1186/s12870-019-1796-9 (PMC6505309; doi:10.1186/s12870-019-1796-9)
Supplement: Supplementary file 5 — Table S3. Expression levels and statistical information on the genes involved in shikimate and sucrose metabolism of ETW, its common wheat donor (line TAA10, genome BBAADD), Ae. tauschii (line TQ18), an extant tetraploid wheat line (line ALTAR81, genome BBAA), and a resynthesized allohexaploid wheat (XX329, genome BBAADD) obtained by crossing ETW (maternal parent) and TQ18 (paternal parent). (XLSX 15 kb) [file 12870_2019_1796_MOESM5_ESM.xlsx]

## Sheet: Sheet2
	Mean						Fold Change						P-Value
	TAA10	ETW	ALTAR81	XX329	TQ18		TAA10/ETW	ALTAR81/ETW	XX329/ETW	TQ18/ETW		TAA10/ETW	ALTAR81/ETW	XX329/ETW	TQ18/ETW
DAHP1	1.2324±0.096	1±0.1066	0.8183±0.0348	1.3623±0.128	3.5991±0.153		1.23242	0.818276	1.36228	3.59914		0.156	0.156	0.073	0
DHQ	0.71±0.2571	1±0.4631	1.192±0.2137	2.626±0.2892	3.5477±0.6467		0.710047	1.192	2.626	3.54773		0.604	0.72	0.025	0.019
DHQD	0.8912±0.1454	1±0.1819	0.5536±0.0927	0.4993±0.0833	0.7681±0.0491		0.891201	0.553636	0.499284	0.76811		0.657	0.071	0.046	0.264
SK	0.6793±0.0548	1±0.1225	0.9402±0.1084	0.5691±0.0513	1.0082±0.059		0.679253	0.94018	0.569074	1.00817		0.054	0.727	0.018	0.954
EPSPS	116.3674±29.6512	0±0.000	874.5467±661.0154	702.2695±428.7633	304.0122±188.4247		116.367	874.547	702.27	304.012		0	0	0	0
CS	1.8653±0.2629	1±0.0533	2.5926±0.2972	2.0243±0.3169	2.2338±0.1223		1.86532	2.59258	2.02431	2.23385		0.018	0.002	0.019	0
1-SST1	0.4944±0.1779	1±0.3639	0.3879±0.0334	0.1451±0.0446	0.0077±0.0004		0.494386	0.387865	0.145063	0.00767274		0.275	0.191	0.099	0.072
1-SST2	0.5813±0.0371	1±0.0897	0.5281±0.0264	0.409±0.0288	0.5301±0.0621		0.581329	0.528052	0.408953	0.530061		0.005	0.002	0.001	0.005
6-SFT1	0.9146±0.1013	1±0.0786	0.5254±0.0364	0.5495±0.0207	1.1343±0.057		0.914642	0.525448	0.54945	1.13431		0.53	0.002	0.008	0.216
6-SFT2	1.2635±0.0287	1±0.1069	1.4363±0.152	0.9286±0.1457	1.1749±0.2961		1.26353	1.43627	0.928557	1.17486		0.055	0.057	0.706	0.599
PDH-E1b1	0.8537±0.2284	1±0.0404	3.5728±0.5628	0.5014±0.066	0.4718±0.0568		0.853747	3.57283	0.501409	0.471777		0.552	0.019	0.001	0
PDH-E3-1	0.9518±0.0866	1±0.1404	0.2613±0.0179	0.2932±0.0634	1.6758±0.0751		0.951841	0.261252	0.293245	1.67581		0.78	0.013	0.009	0.01
UGDH1	0.7532±0.0679	1±0.1366	1.0579±0.0898	0.4843±0.0612	0.0351±0.0046		0.753174	1.05791	0.484294	0.0350519		0.157	0.735	0.014	0
UGDC1	12653.7399±857.3511	1±0.1527	0.754±0.0391	5312.8053±911.7042	47064.1545±6039.8302		12653.7	0.753966	5312.81	47064.2		0.001	0.17	0.01	0.004
CesA1b	50.8422±5.6878	1±0.3906	0.3797±0.0608	21.1016±4.9226	167.9574±9.8201		50.8422	0.379729	21.1016	167.957		0.003	0.168	0.026	0
CesA4-like	0.4798±0.0337	1±0.1229	0.3551±0.0325	0.348±0.0747	0.7156±0.0306		0.479775	0.355059	0.348034	0.715574		0.02	0.011	0.004	0.101
Ces10	0.6993±0.0611	1±0.0787	0.5871±0.0223	0.3337±0.0747	0.3357±0.0338		0.69934	0.587077	0.333685	0.33569		0.023	0.002	0.001	0
FK4a	7.3279±0.7805	1±0.1192	1.9387±0.1764	1.2618±0.1755	4.6808±0.1159		7.32787	1.93875	1.26183	4.68085		0.003	0.005	0.263	0
FK4b	0.9256±0.0764	1±0.1652	0.5304±0.0384	0.3522±0.0754	0.882±0.0482		0.925619	0.530382	0.352166	0.882038		0.697	0.033	0.012	0.519
SPSIa	0.8041±0.0451	1±0.1222	0.3141±0.0206	0.3313±0.0668	1.1837±0.1074		0.804072	0.314118	0.331339	1.18369		0.211	0.01	0.003	0.302
SPSIIa	0.2063±0.029	1±0.1188	0.0002±0	0.0634±0.0143	2.3931±0.1257		0.206284	0.000236726	0.0634264	2.39307		0.001	0.004	0	0
SPSIII	0.152±0.0179	1±0.1048	0.2493±0.0104	0.0454±0.0062	0.1107±0.0102		0.151952	0.249335	0.0453594	0.110743		0	0	0	0
SPSIV	0.4977±0.0373	1±0.0953	1.7733±0.0544	0.3459±0.0541	0.6106±0.0447		0.497651	1.7733	0.345941	0.610611		0.003	0	0.001	0.01
SPSV	0.74±0.0712	1±0.1211	1.8863±0.1588	0.5548±0.0693	0.0261±0.0142		0.740022	1.88632	0.554774	0.02613		0.114	0.004	0.019	0
SPSVI	2.1753±0.5194	1±0.0857	0.9274±0.1582	0.7478±0.1565	0.3887±0.0265		2.17533	0.927422	0.74782	0.388673		0.067	0.701	0.207	0
SuS3	37.027±6.3649	1±0.3061	22.8168±2.9346	12.5986±4.1743	431.4375±41.8259		37.027	22.8168	12.5986	431.437		0.011	0.005	0.069	0.002
SuS4	1.7912±0.08	1±0.1169	1.6209±0.129	2.915±0.352	2.9094±0.3002		1.79122	1.62091	2.91502	2.90941		0.001	0.012	0.002	0.001
SuS5	2.3121±0.251	1±0.1629	0.3743±0.0541	1.4196±0.1199	6.0409±0.3196		2.31208	0.374304	1.41963	6.04093		0.005	0.011	0.083	0
SuS7	0.1641±0.0044	1±0.0706	0.0445±0.0042	0.03±0.007	0.0348±0.0092		0.164075	0.0445454	0.03003	0.034757		0.001	0.001	0	0
SuS9	0.4136±0.0619	1±0.0931	0.1489±0.02	0.1561±0.0334	0.0175±0.0082		0.413583	0.148864	0.156053	0.017526		0.002	0	0	0
SuS11	0.02±0.0026	1±0.2283	0.0001±0	0.0046±0.0012	0.0001±0		0.0199951	0.000101434	0.00455831	0.000140214		0.005	0.005	0.005	0.005
SAInv1	0.5423±0.1891	1±0.2065	0.0648±0.0064	0.0854±0.0108	0.2531±0.0193		0.54229	0.0648143	0.0853873	0.253055		0.153	0.02	0.021	0.036
SAInv2	0.321±0.031	1±0.1799	0.0686±0.0062	0.0443±0.0032	0.0708±0.0058		0.321016	0.0686261	0.044313	0.0707595		0.031	0.014	0.013	0.014
DAHP: 3-deoxy-7-phosphoheptulonate synthase; DHQ: 3-de-hydroquinic acid synthase; DHQD: 3-dehydroquinic acid dehydratase; SK: Shikimate kinase; EPSPS: 5-enolpyruvylshikimate-3-phosphate synthase; CS: Chorismate synthase. 1-SST: Suc:Suc 1-fructosyltransferase; 6-SFT: Suc:fructan 6-fructosyltransferase; PDH: Pyruvate dehydrogenase; UGDH: UDP-Glc dehydrogenase; UGDC: UDP-glucuronate decarboxylase; C…
