# Supplementary material for: An extracted tetraploid wheat harbouring the BBAA component of common wheat shows anomalous shikimate and sucrose metabolism
Source: BMC Plant Biol. 2019 May 7;19:188. doi: 10.1186/s12870-019-1796-9 (PMC6505309; doi:10.1186/s12870-019-1796-9)
Supplement: Supplementary file 6 — Table S4. Abundance and statistical information on all differentially expressed proteins (DEP) between ETW and an extant tetraploid wheat line (line ALTAR81, genome BBAA). Only those proteins that showed at least a twofold difference were considered. Adjusted P value < 0.05. (XLSX 124 kb) [file 12870_2019_1796_MOESM6_ESM.xlsx]

## Sheet: Sheet1
Gene Accession	Enrichment	Human-Readable-Description	Abundance Ratio: (AL) / (ETW)	Abundance Ratio: (TAA10) / (ETW)	Abundance Ratio: (XX329) / (ETW)	Abundance Ratio: (TAA10) / (XX329)	Abundance Ratio: (XX329) / (TQ18)	Abundance Ratio: (AL) / (TAA10)	Abundance Ratio Adj. P-Value: (AL) / (ETW)	Abundance Ratio Adj. P-Value: (TAA10) / (ETW)	Abundance Ratio Adj. P-Value: (XX329) / (ETW)	Abundance Ratio Adj. P-Value: (TAA10) / (XX329)	Abundance Ratio Adj. P-Value: (XX329) / (TQ18)	Abundance Ratio Adj. P-Value: (AL) / (TAA10)	Abundances (Normalized): F1: Sample, AL	Abundances (Normalized): F2: Sample, AL	Abundances (Normalized): F3: Sample, AL	Abundances (Normalized): F4: Sample, AL	Abundances (Normalized): F5: Sample, ETW	Abundances (Normalized): F6: Sample, ETW	Abundances (Normalized): F7: Sample, ETW	Abundances (Normalized): F8: Sample, ETW	Abundances (Normalized): F9: Sample, TAA10	Abundances (Normalized): F10: Sample, TAA10	Abundances (Normalized): F11: Sample, TAA10	Abundances (Normalized): F12: Sample, TAA10	Abundances (Normalized): F13: Sample, TQ18	Abundances (Normalized): F14: Sample, TQ18	Abundances (Normalized): F15: Sample, TQ18	Abundances (Normalized): F16: Sample, TQ18	Abundances (Normalized): F17: Sample, XX329	Abundances (Normalized): F18: Sample, XX329	Abundances (Normalized): F19: Sample, XX329	Abundances (Normalized): F20: Sample, XX329	Blast-Hit-Accession	Pfam-IDs-(Description)	Interpro-IDs-(Description)	GO-IDs-(Description)-via-Interpro	Gene-or-TE-TE?-U (via-function)	Pfam-IDs	Interpro-IDs	GO-IDs-via-Interpro
TraesCS5A01G027400.1	DNA methylation（Methyl-CpG binding）	Methyl-CpG binding domain containing protein, expressed	0.142	0.722	0.817	0.901	1.517	0.196	0.000664731	0.812033	0.919296	0.988469	0.676008	0.0187828	1.13142e+06	1.07536e+06	1.38436e+06	1.81001e+06	8.59064e+06	8.34365e+06	7.85427e+06	9.3463e+06	2.0837e+06	6.03133e+06	5.5208e+06	6.17978e+06	4.36973e+06	4.94089e+06	1.26297e+06	4.89808e+06	2.04352e+06	2.55559e+06	2.12916e+06	7.48297e+06	tr|Q2QM23|Q2QM23_ORYSJ	PF01429: Methyl-CpG binding domain	IPR001739: Methyl-CpG DNA binding; IPR016177: DNA-binding domain	GO:0003677 MF: DNA binding;GO:0005634 CC: nucleus	G	PF01429	IPR001739; IPR016177	GO:0003677; GO:0005634	0
TraesCS5A01G372100.1	DNA methylation（Methyl-CpG binding）	Methyl-CpG binding domain containing protein, expressed	0.184	0.956	0.64	1.07	1.566	0.319	0.0134375	0.99984	0.620289	0.989176	0.626849	0.252463	387718	924611	669457	1.14377e+06	7.55466e+06	7.47674e+06	6.9835e+06	7.59283e+06	3.44165e+06	2.83035e+06	2.74064e+06	3.23608e+06	2.66461e+06	1.52819e+06	1.36605e+06	1.60924e+06	5.05181e+06	3.53282e+06	1.82886e+06	3.22423e+06	tr|Q2QM23|Q2QM23_ORYSJ	PF01429: Methyl-CpG binding domain	IPR001739: Methyl-CpG DNA binding; IPR016177: DNA-binding domain	GO:0003677 MF: DNA binding;GO:0005634 CC: nucleus	G	PF01429	IPR001739; IPR016177	GO:0003677; GO:0005634	0
TraesCS5B01G026600.1	DNA methylation（Methyl-CpG binding）	Methyl-CpG binding domain containing protein, expressed	0.02	0.02	1.273	0.02	1.36		1.95805e-16	1.50617e-16	0.785301	1.33792e-16	0.906879						473722	405526	394645	596416					374865	550294	335896	677626	500707	761697	566528	561431	tr|Q2QM23|Q2QM23_ORYSJ	PF01429: Methyl-CpG binding domain	IPR001739: Methyl-CpG DNA binding; IPR016177: DNA-binding domain	GO:0003677 MF: DNA binding;GO:0005634 CC: nucleus	G	PF01429	IPR001739; IPR016177	GO:0003677; GO:0005634	0
TraesCS1B01G388700.1	DNA methylation	Methyltransferase	4.827	0.02	3.992	0.02	50	50	0.00921152	1.50617e-16	0.00870634	1.33792e-16	2.91133e-16	1.11008e-16	567117	421747	746511	1.03542e+06			64272.6	291642									628930	642759	464714	617159	tr|B3IWJ1|B3IWJ1_9BRAS	PF08241: Methyltransferase domain; PF13489: Methyltransferase domain	IPR013216: Methyltransferase type 11; IPR025771: Phosphoethanolamine N-methyltransferase; IPR029063: S-adenosyl-L-methionine-dependent methyltransferase	GO:0000234 MF: phosphoethanolamine N-methyltransferase activity;GO:0006656 BP: phosphatidylcholine biosynthetic process;GO:0008152 BP: metabolic process;GO:0008168 MF: methyltransferase activity	G	PF08241; PF13489	IPR013216; IPR025771; IPR029063	GO:0000234; GO:0006656; GO:0008152; GO:0008168	0
TraesCS5D01G013400.1	Lipid metabolism	Lipoxygenase	0.02	0.02	5.146	0.02	0.505		1.95805e-16	1.50617e-16	3.16874e-05	1.33792e-16	0.408777						401235	247610	185276	409299					4.02809e+06	4.20151e+06	2.89943e+06	2.42955e+06	2.07738e+06	1.89306e+06	1.26664e+06	1.64428e+06	tr|M8AW62|M8AW62_AEGTA	PF01477: PLAT/LH2 domain; PF00305: Lipoxygenase	IPR001024: PLAT/LH2 domain; IPR001246: Lipoxygenase, plant; IPR013819: Lipoxygenase, C-terminal; IPR020833: Lipoxygenase, iron binding site; IPR020834: Lipoxygenase, conserved site; IPR027433: Lipoxygenase, domain 3	GO:0005515 MF: protein binding;GO:0016491 MF: oxidoreductase activity;GO:0016702 MF: oxidoreductase activity, acting on single donors with incorporation of molecular oxygen, incorporation of two atoms of oxygen;GO:0046872 MF: metal ion binding;GO:0055114 BP: oxidation-reduction process	G	PF01477; PF00305	IPR001024; IPR001246; IPR013819; IPR020833; IPR020834; IPR027433	GO:0005515; GO:0016491; GO:0016702; GO:0046872; GO:0055114	0
TraesCS6B01G347600.1	Lipid metabolism	Lipid transfer protein	0.139	0.201	0.482	0.391	3.035	0.708	0.000749198	1.42387e-05	0.180549	0.132179	0.00798656	0.975147	1.28084e+06	952635	1.56241e+06	1.23015e+06	1.05264e+07	8.96144e+06	9.07844e+06	7.57302e+06	1.81206e+06	1.67316e+06	2.2045e+06	1.60829e+06	1.44904e+06	1.4188e+06	1.50463e+06	1.17394e+06	5772329	4.35202e+06	4.20527e+06	4.17834e+06	tr|G7KE52|G7KE52_MEDTR	PF14368: Probable lipid transfer	IPR000528: Plant lipid transfer protein/Par allergen; IPR016140: Bifunctional inhibitor/plant lipid transfer protein/seed storage helical domain	GO:0006869 BP: lipid transport;GO:0008289 MF: lipid binding	G	PF14368	IPR000528; IPR016140	GO:0006869; GO:0008289	0
TraesCS3B01G062800.1	Lipid metabolism	Non-specific lipid-transfer protein	0.128	0.573	0.419	1.346	2.108	0.231	0.00432625	0.721905	0.178944	0.920374	0.350866	0.185558	651848	340556	251422	385656	3.06932e+06	2.74446e+06	3.17375e+06	3.6434e+06	1.69396e+06	1.89859e+06	1.50381e+06	1.83758e+06	676260	384850	712154	436713	1.68547e+06	774085	1.13239e+06	1.51632e+06	tr|W5D2I6|W5D2I6_WHEAT	PF00234: Protease inhibitor/seed storage/LTP family	IPR000528: Plant lipid transfer protein/Par allergen; IPR016140: Bifunctional inhibitor/plant lipid transfer protein/seed storage helical domain	GO:0006869 BP: lipid transport;GO:0008289 MF: lipid binding	G	PF00234	IPR000528; IPR016140	GO:0006869; GO:0008289	0
TraesCS5B01G145900.1	Lipid metabolism	Non-specific lipid-transfer protein	0.15	0.091	0.296	0.378	50	1.25	0.0440342	6.16212e-05	0.0539376	0.109804	2.91133e-16	0.956855		321614		177507	1.6157e+06	1.68563e+06	1.5006e+06	1.68844e+06	377689		144732	139399					503893	441254	636493	320737	tr|A0A1D5Z1P4|A0A1D5Z1P4_WHEAT	PF00234: Protease inhibitor/seed storage/LTP family	IPR000528: Plant lipid transfer protein/Par allergen; IPR016140: Bifunctional inhibitor/plant lipid transfer protein/seed storage helical domain	GO:0006869 BP: lipid transport;GO:0008289 MF: lipid binding	G	PF00234	IPR000528; IPR016140	GO:0006869; GO:0008289	0
TraesCS6B01G193400.1	Lipid metabolism	Lipoxygenase	0.204	0.802	0.776	1.063	0.815	0.23	0.00503351	0.92262	0.813472	0.989176	0.953312	0.0111163	6.85613e+06	6.05457e+06	6.54154e+06	6.27078e+06	4.0536e+07	4.75595e+07	3.62614e+07	4.63051e+07	3.40704e+07	3.63166e+07	3.41189e+07	3.76185e+07	3.8027e+07	4.07811e+07	3.72301e+07	4.08547e+07	3.12217e+07	3.82863e+07	3.48547e+07	3.21344e+07	tr|I1HYA9|I1HYA9_BRADI	PF01477: PLAT/LH2 domain; PF00305: Lipoxygenase	IPR001024: PLAT/LH2 domain; IPR001246: Lipoxygenase, plant; IPR013819: Lipoxygenase, C-terminal; IPR020833: Lipoxygenase, iron binding site; IPR020834: Lipoxygenase, conserved site; IPR027433: Lipoxygenase, domain 3	GO:0005515 MF: protein binding;GO:0016491 MF: oxidoreductase activity;GO:0016702 MF: oxidoreductase activity, acting on single donors with incorporation of molecular oxygen, incorporation of two atoms of oxygen;GO:0046872 MF: metal ion binding;GO:0055114 BP: oxidation-reduction process	G	PF01477; PF00305	IPR001024; IPR001246; IPR013819; IPR020833; IPR020834; IPR027433	GO:0005515; GO:0016491; GO:0016702; GO:0046872; GO:0055114	0
TraesCS2D01G528500.1	Lipid metabolism	Lipoxygenase	0.256	1.744	3.469	0.658	1.337	0.181	0.0293827	0.124701	7.83998e-06	0.780852	0.770727	0.001565	3.20702e+06	4.99948e+06	2.32487e+06	3.48102e+06	2.67277e+07	2.52279e+07	2.68807e+07	2.48986e+07	4.46753e+07	4.81673e+07	4.58247e+07	4.89891e+07	6.08188e+07	6.12448e+07	5.89934e+07	5.86078e+07	8.17615e+07	7.86049e+07	7.93618e+07	8.24219e+07	tr|M8A1U0|M8A1U0_TRIUA	PF00305: Lipoxygenase	IPR001024: PLAT/LH2 domain; IPR001246: Lipoxygenase, plant; IPR013819: Lipoxygenase, C-terminal; IPR020834: Lipoxygenase, conserved site; IPR027433: Lipoxygenase, domain 3	GO:0005515 MF: protein binding;GO:0016491 MF: oxidoreductase activity;GO:0016702 MF: oxidoreductase activity, acting on single donors with incorporation of molecular oxygen, incorporation of two atoms of oxygen;GO:0046872 MF: metal ion binding;GO:0055114 BP: oxidation-reduction process	G	PF00305	IPR001024; IPR001246; IPR013819; IPR020834; IPR027433	GO:0005515; GO:0016491; GO:0016702; GO:0046872; GO:0055114	0
TraesCS5D01G388700.1	Lipid metabolism	Lipoxygenase	0.176	1.13	0.404	3.478	0.335	0.168	0.0298523	0.929455	0.140776	0.0196905	0.0359573	0.00580236	445802	219334	294870	427099	2.63572e+06	3.58448e+06	2.45061e+06	3.45594e+06	3.93427e+06	5.83384e+06	4.17861e+06	5.47518e+06	2.37032e+06	4.15383e+06	4.28006e+06	5.40999e+06	1.1491e+06	1.62945e+06	1.64465e+06	1.31801e+06	tr|R7W8G1|R7W8G1_AEGTA	PF01477: PLAT/LH2 domain; PF00305: Lipoxygenase	IPR001024: PLAT/LH2 domain; IPR001246: Lipoxygenase, plant; IPR013819: Lipoxygenase, C-terminal; IPR020833: Lipoxygenase, iron binding site; IPR020834: Lipoxygenase, conserved site; IPR027433: Lipoxygenase, domain 3	GO:0005515 MF: protein binding;GO:0016491 MF: oxidoreductase activity;GO:0016702 MF: oxidoreductase activity, acting on single donors with incorporation of molecular oxygen, incorporation of two atoms of oxygen;GO:0046872 MF: metal ion binding;GO:0055114 BP: oxidation-reduction process	G	PF01477; PF00305	IPR001024; IPR001246; IPR013819; IPR020833; IPR020834; IPR027433	GO:0005515; GO:0016491; GO:0016702; GO:0046872; GO:0055114	0
TraesCS2B01G322400.1	Antioxidase system	Peroxidase	0.02	0.02	1.322	0.02	7.648		1.95805e-16	1.50617e-16	0.767646	1.33792e-16	0.00392962									334103						37261.7		117255	468708	665889	416082	383774	tr|A0A0D3FW25|A0A0D3FW25_9ORYZ	PF00141: Peroxidase	IPR002016: Haem peroxidase, plant/fungal/bacterial; IPR002207: Plant ascorbate peroxidase; IPR010255: Haem peroxidase; IPR019793: Peroxidases heam-ligand binding site	GO:0004601 MF: peroxidase activity;GO:0006979 BP: response to oxidative stress;GO:0020037 MF: heme binding;GO:0055114 BP: oxidation-reduction process	G	PF00141	IPR002016; IPR002207; IPR010255; IPR019793	GO:0004601; GO:0006979; GO:0020037; GO:0055114	0
TraesCS4B01G197900.1	Antioxidase system	Ascorbate peroxidase	0.153	0.442	0.844	0.504	2.989	0.294	0.00987872	0.315016	0.935907	0.416157	0.0138688	0.38254	509401	617912	528840	466366	3.42096e+06	3.81294e+06	2.78856e+06	4.44618e+06	1.29613e+06	1.56389e+06	750170	1.18067e+06	1.18285e+06	915449	959822	1.24584e+06	3.3911e+06	7.50264e+06	2.6333e+06	3.74812e+06	tr|O23983|O23983_HORVU	PF00141: Peroxidase	IPR002016: Haem peroxidase, plant/fungal/bacterial; IPR002207: Plant ascorbate peroxidase; IPR010255: Haem peroxidase; IPR019793: Peroxidases heam-ligand binding site; IPR019794: Peroxidase, active site	GO:0004601 MF: peroxidase activity;GO:0006979 BP: response to oxidative stress;GO:0020037 MF: heme binding;GO:0055114 BP: oxidation-reduction process	G	PF00141	IPR002016; IPR002207; IPR010255; IPR019793; IPR019794	GO:0004601; GO:0006979; GO:0020037; GO:0055114	0
TraesCS2A01G108700.1	Antioxidase system	Peroxidase	0.093	0.276	0.472	0.599	1.891	0.336	3.23644e-05	0.00656929	0.230626	0.651547	0.421437	0.486538	388627	477823	423026	447496	4.52225e+06	4.84479e+06	4.31168e+06	5.02196e+06	1.15414e+06	1.39305e+06	1.31691e+06	1.33114e+06	1.11559e+06	1.22493e+06	1.11219e+06	1.22748e+06	1.61867e+06	2.19665e+06	2.22353e+06	2.63081e+06	tr|A0A1D5TMZ6|A0A1D5TMZ6_WHEAT	PF00141: Peroxidase	IPR000823: Plant peroxidase; IPR002016: Haem peroxidase, plant/fungal/bacterial; IPR010255: Haem peroxidase; IPR019793: Peroxidases heam-ligand binding site; IPR019794: Peroxidase, active site	GO:0004601 MF: peroxidase activity;GO:0006979 BP: response to oxidative stress;GO:0020037 MF: heme binding;GO:0055114 BP: oxidation-reduction process	G	PF00141	IPR000823; IPR002016; IPR010255; IPR019793; IPR019794	GO:0004601; GO:0006979; GO:0020037; GO:0055114	0
TraesCS2D01G123300.1	Antioxidase system	Superoxide dismutase [Cu-Zn]	0.179	0.972	1.416	0.862	1.735	0.167	0.00140363	0.98866	0.499251	0.979374	0.286362	0.00047319	2.61633e+06	2.32551e+06	2.64404e+06	2.85586e+06	1.52338e+07	1.38534e+07	1.48039e+07	1.78256e+07	1.45992e+07	1.73167e+07	1.64076e+07	1.51213e+07	1.13583e+07	1.17842e+07	9.52462e+06	1.03971e+07	2.02647e+07	1.77956e+07	1.55571e+07	1.88223e+07	tr|A0A1D5TQL3|A0A1D5TQL3_WHEAT	PF00080: Copper/zinc superoxide dismutase (SODC)	IPR001424: Superoxide dismutase, copper/zinc binding domain; IPR018152: Superoxide dismutase, copper/zinc, binding site	GO:0004784 MF: superoxide dismutase activity;GO:0006801 BP: superoxide metabolic process;GO:0046872 MF: metal ion binding;GO:0055114 BP: oxidation-reduction process	G	PF00080	IPR001424; IPR018152	GO:0004784; GO:0006801; GO:0046872; GO:0055114	0
TraesCS2B01G429100.1	Antioxidase system	Glutathione peroxidase	0.253	0.756	0.662	1.187	1.022	0.325	0.026617	0.837734	0.578333	0.970336	0.979761	0.107231	4.28256e+06	4.7497e+06	4.98919e+06	4.70986e+06	2.08703e+07	1.90618e+07	2.19294e+07	1.67426e+07	1.74074e+07	1.26123e+07	1.43169e+07	1.4608e+07	1.62841e+07	1.43232e+07	1.77285e+07	1.04296e+07	1.4067e+07	1.17712e+07	1.60303e+07	1.08563e+07	tr|W5BE96|W5BE96_WHEAT	PF00255: Glutathione peroxidase	IPR000889: Glutathione peroxidase; IPR012336: Thioredoxin-like fold; IPR029759: Glutathione peroxidase active site; IPR029760: Glutathione peroxidase conserved site	GO:0004602 MF: glutathione peroxidase activity;GO:0006979 BP: response to oxidative stress;GO:0055114 BP: oxidation-reduction process	G	PF00255	IPR000889; IPR012336; IPR029759; IPR029760	GO:0004602; GO:0006979; GO:0055114	0
TraesCS2B01G532600.1	Antioxidase system	Glutathione S-transferase	50		50	0.02	0.465	50	1.95805e-16		2.14729e-16	1.33792e-16	0.498504	1.11008e-16	81941												1.09061e+06	1.33728e+06	1.09421e+06	926362	631945	422078	499742	520495	tr|Q6WSC2|Q6WSC2_ORYSI	PF13417: Glutathione S-transferase, N-terminal domain; PF13410: Glutathione S-transferase, C-terminal domain	IPR004045: Glutathione S-transferase, N-terminal; IPR010987: Glutathione S-transferase, C-terminal-like; IPR012336: Thioredoxin-like fold	GO:0005515 MF: protein binding	G	PF13417; PF13410	IPR004045; IPR010987; IPR012336	GO:0005515	0
TraesCS1B01G059100.1	Antioxidase system	Glutathione S-transferase	0.191	1.663	1.136	1.494	1.977	0.128	0.0182468	0.285937	0.822604	0.820614	0.189445	0.000423872	542091	859323	1.66709e+06	1.83146e+06	5.79681e+06	8.5683e+06	5.04883e+06	4.59021e+06	8.39889e+06	9.05147e+06	8.39751e+06	1.03799e+07	4.21332e+06	3.41831e+06	2.71663e+06	3.27719e+06	5619810	6.82694e+06	5.31905e+06	8.62683e+06	tr|A0A173GPK0|A0A173GPK0_9ASPA	PF13417: Glutathione S-transferase, N-terminal domain; PF13410: Glutathione S-transferase, C-terminal domain	IPR004045: Glutathione S-transferase, N-terminal; IPR010987: Glutathione S-transferase, C-terminal-like; IPR012336: Thioredoxin-like fold	GO:0005515 MF: protein binding	G	PF13417; PF13410	IPR004045; IPR010987; IPR012336	GO:0005515	0
TraesCS1A01G045700.1	Antioxidase system	Glutathione S-transferase	0.24	0.917	0.811	0.924	1.594	0.46	0.0184054	0.98866	0.868756	0.988469	0.421437	0.461973	1.1312e+07	7.70938e+06	1.22537e+07	8.54554e+06	2.67665e+07	2.77316e+07	2.70793e+07	2.63952e+07	2.33725e+07	3.01619e+07	2.87143e+07	2.52224e+07	1.09949e+07	1.75026e+07	1.09057e+07	1.4722e+07	2.22503e+07	2.55316e+07	2.33644e+07	2.42592e+07	tr|A0A173GPK0|A0A173GPK0_9ASPA	PF13417: Glutathione S-transferase, N-terminal domain; PF13410: Glutathione S-transferase, C-terminal domain	IPR004045: Glutathione S-transferase, N-terminal; IPR010987: Glutathione S-transferase, C-terminal-like; IPR012336: Thioredoxin-like fold	GO:0005515 MF: protein binding	G	PF13417; PF13410	IPR004045; IPR010987; IPR012336	GO:0005515	0
TraesCS7A01G292100.1	Antioxidase system	Superoxide dismutase [Cu-Zn]	0.252	1.493	2.193	0.744	1.482	0.174	0.0261248	0.360713	0.0128295	0.912179	0.578674	0.00111263	3.2291e+06	2.95093e+06	3.4807e+06	3.85579e+06	1.71091e+07	1.42172e+07	1.28948e+07	1.51954e+07	1.62111e+07	1.78482e+07	2.72483e+07	3.24818e+07	2.30134e+07	2.42263e+07	2.12667e+07	2.2622e+07	3.6292e+07	4.74693e+07	3.55117e+07	3.32708e+07	tr|A0A1D6BMD7|A0A1D6BMD7_WHEAT	PF00080: Copper/zinc superoxide dismutase (SODC)	IPR001424: Superoxide dismutase, copper/zinc binding domain; IPR018152: Superoxide dismutase, copper/zinc, binding site	GO:0004784 MF: superoxide dismutase activity;GO:0006801 BP: superoxide metabolic process;GO:0046872 MF: metal ion binding;GO:0055114 BP: oxidation-reduction process	G	PF00080	IPR001424; IPR018152	GO:0004784; GO:0006801; GO:0046872; GO:0055114	0
TraesCS3D01G359900.1	Sugar metabolism	Fructose-1,6-bisphosphatase class 1	0.02	4.259	2.273	1.804	0.398	0.02	1.95805e-16	7.86674e-08	0.00801276	0.569929	0.0467622	1.11008e-16		60417.9	121259	51733.8	5.53811e+06	5.47934e+06	4.6545e+06	4.36618e+06	2.66322e+07	1.70103e+07	2.21272e+07	2.09081e+07	3.08308e+07	1.95129e+07	3.80992e+07	2.16898e+07	1.26771e+07	5.13921e+06	1.2371e+07	1.21588e+07	sp|Q74CM2|F16PA_GEOSL	PF00316: Fructose-1-6-bisphosphatase, N-terminal domain	IPR000146: Fructose-1,6-bisphosphatase class 1; IPR020548: Fructose-1,6-bisphosphatase, active site; IPR023079: Sedoheptulose-1,7-bisphosphatase; IPR033391: Fructose-1-6-bisphosphatase class I, N-terminal	GO:0005975 BP: carbohydrate metabolic process;GO:0016791 MF: phosphatase activity;GO:0042578 MF: phosphoric ester hydrolase activity	G	PF00316	IPR000146; IPR020548; IPR023079; IPR033391	GO:0005975; GO:0016791; GO:0042578	0
TraesCS4D01G212000.1	Sugar metabolism	Fructose-1,6-bisphosphatase class 1	0.02	4.301	2.567	1.699	0.487	0.02	1.95805e-16	1.70804e-05	0.00532773	0.646514	0.243063	1.11008e-16					2.5762e+06	2.35342e+06	2.97198e+06	2.32938e+06	1.5994e+07	1.05833e+07	1.05964e+07	9.39702e+06	1.46655e+07	1.32608e+07	1.49665e+07	9.80546e+06	7.0688e+06	6.23375e+06	7.39375e+06	4.83225e+06	sp|B3QWF5|F16PA_CHLT3	PF00316: Fructose-1-6-bisphosphatase, N-terminal domain	IPR000146: Fructose-1,6-bisphosphatase class 1; IPR020548: Fructose-1,6-bisphosphatase, active site; IPR028343: Fructose-1,6-bisphosphatase; IPR033391: Fructose-1-6-bisphosphatase class I, N-terminal	GO:0005975 BP: carbohydrate metabolic process;GO:0016791 MF: phosphatase activity;GO:0042132 MF: fructose 1,6-bisphosphate 1-phosphatase activity;GO:0042578 MF: phosphoric ester hydrolase activity	G	PF00316	IPR000146; IPR020548; IPR028343; IPR033391	GO:0005975; GO:0016791; GO:0042132; GO:0042578	0
TraesCS3D01G384100.1	Sugar metabolism	Fructose-bisphosphate aldolase	0.02	5.697	4.249	1.298	0.57	0.02	1.95805e-16	0.0166745	0.00633694	0.941439	0.793049	1.11008e-16					132448			128385		742869	582621	807156	1.00317e+06	1.08555e+06	1.00689e+06	700292	621520	536089	503893	572624	tr|M8C3V6|M8C3V6_AEGTA	PF00274: Fructose-bisphosphate aldolase class-I	IPR000741: Fructose-bisphosphate aldolase, class-I; IPR013785: Aldolase-type TIM barrel; IPR029768: Fructose-bisphosphate aldolase class-I active site	GO:0003824 MF: catalytic activity;GO:0004332 MF: fructose-bisphosphate aldolase activity;GO:0006096 BP: glycolytic process	G	PF00274	IPR000741; IPR013785; IPR029768	GO:0003824; GO:0004332; GO:0006096	0
TraesCS1A01G356500.1	Sugar metabolism	Galactose-6-phosphate isomerase subunit LacB	0.02	0.02	0.907	0.02	50		1.95805e-16	1.50617e-16	0.992053	1.33792e-16	2.91133e-16						291442	340497	208615	325542									247417	364449	206780	279450	sp|Q1JJZ6|LACB_STRPC	PF02502: Ribose/Galactose Isomerase	IPR003500: Sugar-phosphate isomerase, RpiB/LacA/LacB family; IPR011051: RmlC-like cupin domain; IPR012100: DNA-damage-repair/toleration protein, DRT102; IPR014710: RmlC-like jelly roll fold	GO:0005975 BP: carbohydrate metabolic process;GO:0016853 MF: isomerase activity	G	PF02502	IPR003500; IPR011051; IPR012100; IPR014710	GO:0005975; GO:0016853	0
TraesCS2A01G488900.1	Sugar metabolism	Beta-fructofuranosidase, insoluble isoenzyme 1	0.02	0.604	0.7	0.892	1.034	0.02	1.95805e-16	0.927057	0.881757	0.988469	0.980371	1.11008e-16					796062	855562	821980	848080	504237	504547	471697	689464	476370	576234	606346	609941		642266	584652	511085	tr|A0A1J6IJK6|A0A1J6IJK6_NICAT	PF00251: Glycosyl hydrolases family 32 N-terminal domain; PF08244: Glycosyl hydrolases family 32 C terminal	IPR001362: Glycoside hydrolase, family 32; IPR013148: Glycosyl hydrolase family 32, N-terminal; IPR013189: Glycosyl hydrolase family 32, C-terminal; IPR013320: Concanavalin A-like lectin/glucanase domain; IPR018053: Glycoside hydrolase, family 32, active site; IPR023296: Glycosyl hydrolase, five-bladed beta-propellor domain	GO:0004553 MF: hydrolase activity, hydrolyzing O-glycosyl compounds;GO:0005975 BP: carbohydrate metabolic process	G	PF00251; PF08244	IPR001362; IPR013148; IPR013189; IPR013320; IPR018053; IPR023296	GO:0004553; GO:0005975	0
TraesCSU01G009000.1	Sugar metabolism	Glycosyltransferase	0.02	0.02	0.02				1.95805e-16	1.50617e-16	2.14729e-16								1.14593e+06	1.14575e+06	935079	1.03743e+06													tr|A0A1D5TKK3|A0A1D5TKK3_WHEAT	PF00201: UDP-glucoronosyl and UDP-glucosyl transferase	IPR002213: UDP-glucuronosyl/UDP-glucosyltransferase	GO:0008152 BP: metabolic process;GO:0016758 MF: transferase activity, transferring hexosyl groups	G	PF00201	IPR002213	GO:0008152; GO:0016758	0
TraesCS6A01G173600.1	Sugar metabolism	Glycosyltransferase	9.027	0.02	10.596	0.02	2	50	0.000106586	1.50617e-16	2.01865e-05	1.33792e-16	0.743253	1.11008e-16	260833	255976	297724	314543	30872.1								55529.5	194487	141678	242402	270602	407182	305022	350837	tr|A0A1D6AE54|A0A1D6AE54_WHEAT	PF00201: UDP-glucoronosyl and UDP-glucosyl transferase	IPR002213: UDP-glucuronosyl/UDP-glucosyltransferase	GO:0008152 BP: metabolic process;GO:0016758 MF: transferase activity, transferring hexosyl groups	G	PF00201	IPR002213	GO:0008152; GO:0016758	0
TraesCS3A01G483000.1	Sugar metabolism	Beta-1,3-glucanase	0.029	0.02	0.059	0.02	0.334	50	1.34576e-11	1.50617e-16	2.14729e-16	1.33792e-16	0.380028	1.11008e-16		100831			9.08023e+06	8.28911e+06	7.99006e+06	5.19274e+06					582213	457681	635747	689764		203479			tr|Q4JH28|Q4JH28_WHEAT	PF00332: Glycosyl hydrolases family 17	IPR000490: Glycoside hydrolase family 17; IPR017853: Glycoside hydrolase superfamily	GO:0004553 MF: hydrolase activity, hydrolyzing O-glycosyl compounds;GO:0005975 BP: carbohydrate metabolic process	G	PF00332	IPR000490; IPR017853	GO:0004553; GO:0005975	0
TraesCS4B01G010500.1	Others	Monodehydroascorbate reductase	50	0.02	0.02			50	1.95805e-16	1.50617e-16	2.14729e-16			1.11008e-16	5.13808e+06	8.46757e+06	5.99564e+06	3.91327e+06		57822.9		89317.3													tr|N1R1X8|N1R1X8_AEGTA	PF07992: Pyridine nucleotide-disulphide oxidoreductase	IPR016156: FAD/NAD-linked reductase, dimerisation domain; IPR023753: FAD/NAD(P)-binding domain	GO:0016491 MF: oxidoreductase activity;GO:0050660 MF: flavin adenine dinucleotide binding;GO:0055114 BP: oxidation-reduction process	G	PF07992	IPR016156; IPR023753	GO:0016491; GO:0050660; GO:0055114	0
TraesCS3D01G023900.1	Others	Glutamate decarboxylase	0.02	4.603	2.002	2.198	0.398	0.02	1.95805e-16	0.000760086	0.20593	0.2891	0.154744	1.11008e-16					764647	621290	696373	644968	2.92503e+06	2.91511e+06	3.01358e+06	3.69476e+06	3.74145e+06	2.97883e+06	3.91058e+06	2.22351e+06	1408994	1.35991e+06	1.38252e+06	1.25456e+06	tr|N1QU42|N1QU42_AEGTA	PF00282: Pyridoxal-dependent decarboxylase conserved domain	IPR002129: Pyridoxal phosphate-dependent decarboxylase; IPR010107: Glutamate decarboxylase; IPR015421: Pyridoxal phosphate-dependent transferase, major region, subdomain 1; IPR015422: Pyridoxal phosphate-dependent transferase, subdomain 2; IPR015424: Pyridoxal phosphate-dependent transferase	GO:0003824 MF: catalytic activity;GO:0004351 MF: glutamate decarboxylase activity;GO:0006536 BP: glutamate metabolic process;GO:0016831 MF: carboxy-lyase activity;GO:0019752 BP: carboxylic acid metabolic process;GO:0030170 MF: pyridoxal phosphate binding	G	PF00282	IPR002129; IPR010107; IPR015421; IPR015422; IPR015424	GO:0003824; GO:0004351; GO:0006536; GO:0016831; GO:0019752; GO:0030170	0
TraesCS4A01G063800.1	Others	Glutamine synthetase	0.02	0.194	0.902	0.216	50	0.02	1.95805e-16	0.152356	0.992053	0.00157188	2.91133e-16	1.11008e-16					808056		645039					140364					640482	961344	424623	662235	tr|Q6RUJ1|Q6RUJ1_WHEAT	PF03951: Glutamine synthetase, beta-Grasp domain; PF00120: Glutamine synthetase, catalytic domain	IPR008146: Glutamine synthetase, catalytic domain; IPR008147: Glutamine synthetase, beta-Grasp domain; IPR014746: Glutamine synthetase/guanido kinase, catalytic domain; IPR027302: Glutamine synthetase, N-terminal conserved site; IPR027303: Glutamine synthetase, glycine-rich site	GO:0003824 MF: catalytic activity;GO:0004356 MF: glutamate-ammonia ligase activity;GO:0006542 BP: glutamine biosynthetic process;GO:0006807 BP: nitrogen compound metabolic process	G	PF03951; PF00120	IPR008146; IPR008147; IPR014746; IPR027302; IPR027303	GO:0003824; GO:0004356; GO:0006542; GO:0006807	0
TraesCS6D01G061600.1	Others	Ribose-5-phosphate isomerase A	0.02	6.279	2.343	2.633	0.294	0.02	1.95805e-16	3.09297e-07	0.0471161	0.121177	0.00307925	1.11008e-16					1.32089e+06	930849	1.80996e+06	1.06482e+06	8.02966e+06	7.10085e+06	8.27246e+06	6.70345e+06	1.13496e+07	1.00318e+07	1.02295e+07	8.71068e+06	3.1771e+06	3.00777e+06	2.36647e+06	3.01469e+06	tr|G7L1U4|G7L1U4_MEDTR	PF06026: Ribose 5-phosphate isomerase A (phosphoriboisomerase A)	IPR004788: Ribose 5-phosphate isomerase, type A	GO:0004751 MF: ribose-5-phosphate isomerase activity;GO:0009052 BP: pentose-phosphate shunt, non-oxidative branch	G	PF06026	IPR004788	GO:0004751; GO:0009052	0
TraesCS1A01G152600.1	Others	Ribonuclease	0.02	1.78	0.694	1.474	1.04	0.02	1.95805e-16	0.197526	0.773619	0.840641	0.9788	1.11008e-16					5.15637e+06	4.69101e+06	4.53035e+06	4.90605e+06	9.87245e+06	8.37271e+06	8.74435e+06	9.50929e+06	9.06575e+06	8.22105e+06	7.98409e+06	8.42457e+06	4.3627e+06	3.26531e+06	3.70204e+06	3.96422e+06	tr|Q7GC42|Q7GC42_ORYSA	PF00445: Ribonuclease T2 family	IPR001568: Ribonuclease T2-like	GO:0003723 MF: RNA binding;GO:0033897 MF: ribonuclease T2 activity	G	PF00445	IPR001568	GO:0003723; GO:0033897	0
TraesCS1D01G149700.1	Others	Ribonuclease	0.02	7.928	0.02	50	0.02	0.02	1.95805e-16	1.21776e-05	2.14729e-16	1.33792e-16	2.91133e-16	1.11008e-16					352110	287376	431822	298383	3.59322e+06	2.56548e+06	2.17044e+06	2.65782e+06	2.45169e+06	3.33651e+06	2.53026e+06	3.12537e+06					tr|O24279|O24279_PYRPY	PF00445: Ribonuclease T2 family	IPR001568: Ribonuclease T2-like	GO:0003723 MF: RNA binding;GO:0033897 MF: ribonuclease T2 activity	G	PF00445	IPR001568	GO:0003723; GO:0033897	0
TraesCS2A01G264000.1	Others	Ribonuclease	0.063	0.403	0.218	1.851	0.427	0.176	0.000639315	0.700401	0.0400951	0.536508	0.614852	0.219143	36332.8			97285.6	1.43529e+06	626059	1.07123e+06	652353	368186	341630		309011	443642	411080	527855	211746	167362		198309		tr|O04393|O04393_HORVU	PF00445: Ribonuclease T2 family	IPR001568: Ribonuclease T2-like; IPR018188: Ribonuclease T2, His active site 1; IPR033130: Ribonuclease T2, His active site 2	GO:0003723 MF: RNA binding;GO:0033897 MF: ribonuclease T2 activity	G	PF00445	IPR001568; IPR018188; IPR033130	GO:0003723; GO:0033897	0
TraesCS3A01G302800.1	Others	tRNA (guanine-N(1)-)-methyltransferase	0.07	1.618	1.253	1.283	2.46	0.043	0.000345409	0.502965	0.758915	0.941439	0.177209	7.56131e-06	75479.7	144520	78041.7		1.32362e+06	1.24049e+06	1.00562e+06	1.1884e+06	1.71514e+06	1.99768e+06	1.89065e+06	2.15135e+06	548225	601582	625874	880569	1359883	1.49021e+06	1.52927e+06	1.65716e+06	sp|Q2LVU2|TRMD_SYNAS	0	0	0	G	0	0	0	0
TraesCS2A01G293700.1	Others	ATP synthase subunit d, mitochondrial	0.056	1.394	0.755	1.847	0.799	0.04	0.000232959	0.750063	0.919296	0.540553	0.964352	1.07452e-05			59664.3		1.37419e+06	1.12761e+06	1.01612e+06	899256	1.56799e+06	1.41977e+06	1.36351e+06	1.91229e+06	1.5576e+06	907947	1.10335e+06	716408	923038	546965	807930	957690	tr|M7YU16|M7YU16_TRIUA	PF05873: ATP synthase D chain, mitochondrial (ATP5H)	IPR008689: ATP synthase, F0 complex, subunit D, mitochondrial	GO:0000276 CC: mitochondrial proton-transporting ATP synthase complex, coupling factor F(o);GO:0015078 MF: hydrogen ion transmembrane transporter activity;GO:0015986 BP: ATP synthesis coupled proton transport	G	PF05873	IPR008689	GO:0000276; GO:0015078; GO:0015986	0
TraesCS5D01G077500.1	Others	ATP synthase subunit beta	3.321	1.109	2.498	0.438	2.671	3.386	0.012417	0.926695	0.00217164	0.234351	0.00690484	0.0195003	3.45578e+07	3.75409e+07	3.36076e+07	4.41933e+07	1.0091e+07	1.33447e+07	7.23566e+06	1.36458e+07	1.35634e+07	1.84401e+07	8.74901e+06	9.55292e+06	7.61868e+06	1.28716e+07	7.77314e+06	1.35495e+07	20889489	3.41666e+07	2.51555e+07	2.58747e+07	tr|K4PBY5|K4PBY5_9POAL	PF02874: ATP synthase alpha/beta family, beta-barrel domain	IPR004100: ATPase, F1/V1/A1 complex, alpha/beta subunit, N-terminal domain	GO:0015992 BP: proton transport;GO:0046034 BP: ATP metabolic process	G	PF02874	IPR004100	GO:0015992; GO:0046034	0
TraesCS2A01G437500.1	Others	V-type proton ATPase subunit G	0.065	1.48	0.829	1.668	1.716	0.051	8.45859e-07	0.420206	0.895757	0.669716	0.326014	4.90148e-08	68378.3		416024	317497	6.53619e+06	9.41535e+06	8.41073e+06	1.03943e+07	9.49107e+06	1.18696e+07	8.46122e+06	9.27148e+06	3.56101e+06	1.72418e+06	2.86797e+06	4.26096e+06	9.02854e+06	1.0224e+07	8.04087e+06	1.01012e+07	tr|M8BDU9|M8BDU9_AEGTA	PF03179: Vacuolar (H+)-ATPase G subunit	IPR005124: Vacuolar (H+)-ATPase G subunit	GO:0015992 BP: proton transport;GO:0016471 CC: vacuolar proton-transporting V-type ATPase complex;GO:0016820 MF: hydrolase activity, acting on acid anhydrides, catalyzing transmembrane movement of substances	G	PF03179	IPR005124	GO:0015992; GO:0016471; GO:0016820	0
TraesCS3D01G250600.1	Others	Glycine dehydrogenase decarboxylating protein	0.02	7.399	4.439	1.538	0.764	0.02	1.95805e-16	2.32314e-14	3.88542e-08	0.781237	0.906879	1.11008e-16					3.11781e+06	3.58778e+06	3.29082e+06	3.19331e+06	2.31149e+07	3.76607e+07	1.86829e+07	2.22408e+07	1.7202e+07	2.28168e+07	1.82519e+07	2.26454e+07	1.7606e+07	1.90985e+07	1.3548e+07	1.37345e+07	tr|W8SQT8|W8SQT8_9ROSA	PF02347: Glycine cleavage system P-protein	IPR003437: Glycine dehydrogenase (decarboxylating); IPR015421: Pyridoxal phosphate-dependent transferase, major region, subdomain 1; IPR015422: Pyridoxal phosphate-dependent transferase, subdomain 2; IPR015424: Pyridoxal phosphate-dependent transferase; IPR020581: Glycine cleavage system P protein	GO:0003824 MF: catalytic activity;GO:0004375 MF: glycine dehydrogenase (decarboxylating) activity;GO:0006544 BP: glycine metabolic process;GO:0006546 BP: glycine catabolic process;GO:0055114 BP: oxidation-reduction process	G	PF02347	IPR003437; IPR015421; IPR015422; IPR015424; IPR020581	GO:0003824; GO:0004375; GO:0006544; GO:0006546; GO:0055114	0
TraesCS4D01G043500.1	Others	DNA-directed RNA polymerase subunit alpha	3.669	0.02	7.452	0.02	11.124	50	0.026617	1.50617e-16	2.30675e-07	1.33792e-16	4.17356e-08	1.11008e-16		759503	707466	871906	205543	192828	422390							144138			1.38513e+06	1.61777e+06	1.58912e+06	1.72391e+06	tr|M7ZFU6|M7ZFU6_TRIUA	PF00411: Ribosomal protein S11; PF01000: RNA polymerase Rpb3/RpoA insert domain	IPR001971: Ribosomal protein S11; IPR011262: DNA-directed RNA polymerase, insert domain	GO:0003735 MF: structural constituent of ribosome;GO:0003899 MF: DNA-directed 5'-3' RNA polymerase activity;GO:0005840 CC: ribosome;GO:0006351 BP: transcription, DNA-templated;GO:0006412 BP: translation;GO:0046983 MF: protein dimerization activity	G	PF00411; PF01000	IPR001971; IPR011262	GO:0003735; GO:0003899; GO:0005840; GO:0006351; GO:0006412; GO:0046983	0
TraesCS5D01G117600.1	Others	Chaperone DnaK	0.02	5.478	2.413	2.231	0.44	0.02	1.95805e-16	6.16212e-05	0.0400951	0.269553	0.225413	1.11008e-16					607162	624031	835638	888231	3.63642e+06	4.30375e+06	4.18074e+06	4.07407e+06	4.76414e+06	3.26858e+06	4.32697e+06	3.72277e+06	2.17337e+06	1.04549e+06	1.58106e+06	1.98839e+06	tr|A0A103Y5S3|A0A103Y5S3_CYNCS	PF00012: Hsp70 protein	IPR012725: Chaperone DnaK; IPR013126: Heat shock protein 70 family; IPR018181: Heat shock protein 70, conserved site; IPR029047: Heat shock protein 70kD, peptide-binding domain; IPR029048: Heat shock protein 70kD, C-terminal domain	GO:0005524 MF: ATP binding;GO:0006457 BP: protein folding;GO:0051082 MF: unfolded protein binding	G	PF00012	IPR012725; IPR013126; IPR018181; IPR029047; IPR029048	GO:0005524; GO:0006457; GO:0051082	0
TraesCS6D01G012200.1	Others	Ferredoxin--NADP reductase	0.02	4.281	2.528	1.736	0.533	0.02	1.95805e-16	0.000240873	0.0262448	0.621663	0.421437	1.11008e-16					1.31141e+06	1.17577e+06	1.5954e+06	1.24839e+06	6.45283e+06	5.39226e+06	5.56374e+06	5.24331e+06	6.25747e+06	7.57763e+06	5.91718e+06	4.43792e+06	3.63717e+06	3.37966e+06	3.11446e+06	3.01147e+06	tr|A0A1E5V5X1|A0A1E5V5X1_9POAL	PF00970: Oxidoreductase FAD-binding domain; PF00175: Oxidoreductase NAD-binding domain	IPR001433: Oxidoreductase FAD/NAD(P)-binding; IPR001709: Flavoprotein pyridine nucleotide cytochrome reductase; IPR008333: Oxidoreductase, FAD-binding domain; IPR015701: Ferredoxin--NADP reductase; IPR017927: Ferredoxin reductase-type FAD-binding domain; IPR017938: Riboflavin synthase-like beta-barrel	GO:0016491 MF: oxidoreductase activity;GO:0055114 BP: oxidation-reduction process	G	PF00970; PF00175	IPR001433; IPR001709; IPR008333; IPR015701; IPR017927; IPR017938	GO:0016491; GO:0055114	0
TraesCS6A01G195200.1	Others	ATP-dependent Clp protease ATP-binding subunit ClpB	0.02	0.697	0.542	1.284	50	0.02	1.95805e-16	0.929455	0.534999	0.941439	2.91133e-16	1.11008e-16						2.53162e+06				1.7702e+06	1.3897e+06	1.76339e+06					1.37322e+06				tr|A0A061RWC9|A0A061RWC9_9CHLO	PF02861: Clp amino terminal domain, pathogenicity island component; PF00004: ATPase family associated with various cellular activities (AAA); PF02151: UvrB/uvrC motif; PF07724: AAA domain (Cdc48 subfamily); PF10431: C-terminal, D2-small domain, of ClpB protein	IPR001270: ClpA/B family; IPR001943: UVR domain; IPR003593: AAA+ ATPase domain; IPR003959: ATPase, AAA-type, core; IPR004176: Clp, N-terminal; IPR018368: ClpA/B, conserved site 1; IPR019489: Clp ATPase, C-terminal; IPR027417: P-loop containing nucleoside triphosphate hydrolase; IPR028299: ClpA/B, conserved site 2	GO:0005515 MF: protein binding;GO:0005524 MF: ATP binding;GO:0019538 BP: protein metabolic process	G	PF02861; PF00004; PF02151; PF07724; PF10431	IPR001270; IPR001943; IPR003593; IPR003959; IPR004176; IPR018368; IPR019489; IPR027417; IPR028299	GO:0005515; GO:0005524; GO:0019538	0
TraesCS4A01G267000.1	Others	Phosphoglucosamine mutase	50	50		50		5.424	1.95805e-16	1.50617e-16		1.33792e-16		0.0265486	1.54483e+06	1.5484e+06	1.23469e+06	1.22958e+06					306329	262684	265453	168306									tr|A0A0K9Q2H9|A0A0K9Q2H9_ZOSMR	PF02878: Phosphoglucomutase/phosphomannomutase, alpha/beta/alpha domain I; PF02879: Phosphoglucomutase/phosphomannomutase, alpha/beta/alpha domain II; PF02880: Phosphoglucomutase/phosphomannomutase, alpha/beta/alpha domain III; PF00408: Phosphoglucomutase/phosphomannomutase, C-terminal domain	IPR005841: Alpha-D-phosphohexomutase superfamily; IPR005843: Alpha-D-phosphohexomutase, C-terminal; IPR005844: Alpha-D-phosphohexomutase, alpha/beta/alpha domain I; IPR005845: Alpha-D-phosphohexomutase, alpha/beta/alpha domain II; IPR005846: Alpha-D-phosphohexomutase, alpha/beta/alpha domain III; IPR016055: Alpha-D-phosphohexomutase, alpha/beta/alpha I/II/III; IPR016066: Alpha-D-phosphohexomutase…	GO:0000287 MF: magnesium ion binding;GO:0005975 BP: carbohydrate metabolic process;GO:0016868 MF: intramolecular transferase activity, phosphotransferases;GO:0071704 BP: organic substance metabolic process	G	PF02878; PF02879; PF02880; PF00408	IPR005841; IPR005843; IPR005844; IPR005845; IPR005846; IPR016055; IPR016066	GO:0000287; GO:0005975; GO:0016868; GO:0071704	0
TraesCS1A01G066400.1	Others	Dihydrolipoyl dehydrogenase	0.02	0.562	0.264	1.879	0.417	0.02	1.95805e-16	0.923729	0.127209	0.514867	0.576949	1.11008e-16						303480		1.1893e+06	313077	363764				270118		662516	59184.2	425713	179556		tr|A0A1D6DED4|A0A1D6DED4_WHEAT	PF07992: Pyridine nucleotide-disulphide oxidoreductase; PF02852: Pyridine nucleotide-disulphide oxidoreductase, dimerisation domain	IPR004099: Pyridine nucleotide-disulphide oxidoreductase, dimerisation domain; IPR006258: Dihydrolipoamide dehydrogenase; IPR012999: Pyridine nucleotide-disulphide oxidoreductase, class I, active site; IPR016156: FAD/NAD-linked reductase, dimerisation domain; IPR023753: FAD/NAD(P)-binding domain	GO:0004148 MF: dihydrolipoyl dehydrogenase activity;GO:0016491 MF: oxidoreductase activity;GO:0016668 MF: oxidoreductase activity, acting on a sulfur group of donors, NAD(P) as acceptor;GO:0045454 BP: cell redox homeostasis;GO:0050660 MF: flavin adenine dinucleotide binding;GO:0055114 BP: oxidation-reduction process	G	PF07992; PF02852	IPR004099; IPR006258; IPR012999; IPR016156; IPR023753	GO:0004148; GO:0016491; GO:0016668; GO:0045454; GO:0050660; GO:0055114	0
TraesCS6B01G389200.1	Others	Leucine aminopeptidase, putative	0.02	0.285	0.02	50		0.02	1.95805e-16	0.0494205	2.14729e-16	1.33792e-16		1.11008e-16					2.6925e+06	2.51188e+06	2.71244e+06	3.06724e+06		826843	738191	770772									tr|B9STR1|B9STR1_RICCO	PF02789: Cytosol aminopeptidase family, N-terminal domain; PF00883: Cytosol aminopeptidase family, catalytic domain	IPR000819: Peptidase M17, leucyl aminopeptidase, C-terminal; IPR008283: Peptidase M17, leucyl aminopeptidase, N-terminal; IPR011356: Peptidase M17, leucine aminopeptidase/peptidase B; IPR023042: Peptidase M17, leucine aminopeptidase	GO:0004177 MF: aminopeptidase activity;GO:0005622 CC: intracellular;GO:0005737 CC: cytoplasm;GO:0006508 BP: proteolysis;GO:0008235 MF: metalloexopeptidase activity;GO:0019538 BP: protein metabolic process;GO:0030145 MF: manganese ion binding	G	PF02789; PF00883	IPR000819; IPR008283; IPR011356; IPR023042	GO:0004177; GO:0005622; GO:0005737; GO:0006508; GO:0008235; GO:0019538; GO:0030145	0
TraesCS6D01G292700.1	Others	Presequence protease, mitochondrial	0.02	2.651	2.642	1.021	1.072	0.02	1.95805e-16	0.126411	0.0430655	0.995217	0.979963	1.11008e-16					267534	514588	476527	527610	1.24354e+06	1.78527e+06	922241	1.28305e+06	745584	1.1742e+06	916095	2.03174e+06	743677	1.5547e+06	1.28069e+06	1.23749e+06	sp|Q7ZVZ6|PREP_DANRE	PF00675: Insulinase (Peptidase family M16); PF05193: Peptidase M16 inactive domain; PF08367: Peptidase M16C associated	IPR007863: Peptidase M16, C-terminal; IPR011249: Metalloenzyme, LuxS/M16 peptidase-like; IPR011765: Peptidase M16, N-terminal; IPR013578: Peptidase M16C associated	GO:0003824 MF: catalytic activity;GO:0006508 BP: proteolysis;GO:0046872 MF: metal ion binding	G	PF00675; PF05193; PF08367	IPR007863; IPR011249; IPR011765; IPR013578	GO:0003824; GO:0006508; GO:0046872	0
TraesCS6D01G356100.1	Others	Thioredoxin	0.02	6.901	2.832	2.449	0.358	0.02	1.95805e-16	3.79626e-08	0.00863725	0.176424	0.0304188	1.11008e-16					1.14096e+06	1.04632e+06	995467	922836	7.97356e+06	7.13087e+06	7.08023e+06	5.82589e+06	8.15428e+06	9.2201e+06	8.0699e+06	6.25383e+06	3.31438e+06	2.9014e+06	2.72421e+06	2.67005e+06	tr|A0A0K9PHS0|A0A0K9PHS0_ZOSMR	PF00085: Thioredoxin	IPR012336: Thioredoxin-like fold; IPR013766: Thioredoxin domain	GO:0045454 BP: cell redox homeostasis	G	PF00085	IPR012336; IPR013766	GO:0045454	0
TraesCS1A01G020500.1	Others	Actin	50		50	0.02	2.322	50	1.95805e-16		2.14729e-16	1.33792e-16	0.281727	1.11008e-16	65906.3	431426	284880	555953									102273			179021	858716	1.20421e+06	377903	1.20636e+06	tr|Q5EWZ1|Q5EWZ1_WHEAT	PF00022: Actin	IPR004000: Actin family; IPR004001: Actin, conserved site; IPR020902: Actin/actin-like conserved site	0	G	PF00022	IPR004000; IPR004001; IPR020902	0	0
TraesCS7B01G280700.1	Others	Polyamine oxidase	0.02	0.02	3.906	0.02	6.175		1.95805e-16	1.50617e-16	0.000880581	1.33792e-16	8.69055e-05						519460	429322	357454	407704						276372		248880	1.65122e+06	1.71021e+06	1.22992e+06	1.70273e+06	tr|M8D4R5|M8D4R5_AEGTA	PF01593: Flavin containing amine oxidoreductase	IPR002937: Amine oxidase; IPR023753: FAD/NAD(P)-binding domain	GO:0016491 MF: oxidoreductase activity;GO:0055114 BP: oxidation-reduction process	G	PF01593	IPR002937; IPR023753	GO:0016491; GO:0055114	0
TraesCS3D01G156500.1	Others	Cold induced protein	0.02	5.536	1.67	3.285	0.49	0.02	1.95805e-16	1.12294e-10	0.19468	0.0295433	0.243063	1.11008e-16					7.62759e+06	6.851e+06	7.56808e+06	6.95727e+06	4.13553e+07	3.94361e+07	3.61051e+07	4.13516e+07	2.51237e+07	2.31536e+07	2.92992e+07	1.94633e+07	14212096	8.03413e+06	1.24105e+07	1.19996e+07	tr|W5D5R6|W5D5R6_WHEAT	0	0	0	G	0	0	0	0
TraesCS5B01G015700.1	Others	Thaumatin-like protein	0.02	0.02	0.02				1.95805e-16	1.50617e-16	2.14729e-16								857501	736589	703370	675792													tr|Q8S4P7|Q8S4P7_WHEAT	PF00314: Thaumatin family	IPR001938: Thaumatin; IPR017949: Thaumatin, conserved site	0	G	PF00314	IPR001938; IPR017949	0	0
TraesCS6B01G134800.1	Others	50S ribosomal protein L3	50					50	1.95805e-16					1.11008e-16	2.24443e+06	1.56084e+06	1.32837e+06	1.34345e+06																	tr|B6UF84|B6UF84_MAIZE	PF00297: Ribosomal protein L3	IPR000597: Ribosomal protein L3; IPR009000: Translation protein, beta-barrel domain; IPR019926: Ribosomal protein L3, conserved site; IPR019927: Ribosomal protein L3, bacterial/organelle-type	GO:0003735 MF: structural constituent of ribosome;GO:0005622 CC: intracellular;GO:0005840 CC: ribosome;GO:0006412 BP: translation	G	PF00297	IPR000597; IPR009000; IPR019926; IPR019927	GO:0003735; GO:0005622; GO:0005840; GO:0006412	0
TraesCS2B01G119600.1	Others	Ferredoxin reductase-like protein	0.02	0.586	0.692	0.856	1.848	0.02	1.95805e-16	0.517059	0.75157	0.975048	0.279883	1.11008e-16					7.87518e+06	6.92098e+06	6.82015e+06	6.40677e+06	4.26235e+06	4.33742e+06	3.99441e+06	3.62561e+06	2.38219e+06	2.55765e+06	2.58591e+06	3.89831e+06	5.10461e+06	5.41626e+06	4.7986e+06	4.98484e+06	tr|I0Z3V7|I0Z3V7_COCSC	PF00175: Oxidoreductase NAD-binding domain	IPR001221: Phenol hydroxylase reductase; IPR001433: Oxidoreductase FAD/NAD(P)-binding; IPR001709: Flavoprotein pyridine nucleotide cytochrome reductase; IPR017927: Ferredoxin reductase-type FAD-binding domain; IPR017938: Riboflavin synthase-like beta-barrel	GO:0016491 MF: oxidoreductase activity;GO:0055114 BP: oxidation-reduction process	G	PF00175	IPR001221; IPR001433; IPR001709; IPR017927; IPR017938	GO:0016491; GO:0055114	0
TraesCS4D01G273000.1	Others	Photosynthetic NDH subcomplex B 2	0.02	3.09	2.545	1.124	0.539	0.02	1.95805e-16	0.188205	0.136842	0.988469	0.683292	1.11008e-16					225281	323579	257509	231310	550237	1.0612e+06	716138	793925	1.08818e+06	1.17401e+06	1.23195e+06	1.39227e+06	549025	684389	729430		tr|A0A0F7GZ07|A0A0F7GZ07_9ASPA	0	IPR011013: Galactose mutarotase-like domain; IPR014718: Glycoside hydrolase-type carbohydrate-binding	GO:0003824 MF: catalytic activity;GO:0005975 BP: carbohydrate metabolic process;GO:0030246 MF: carbohydrate binding	G	0	IPR011013; IPR014718	GO:0003824; GO:0005975; GO:0030246	0
TraesCS1A01G092700.1	Others	Bifunctional protein FolD	50					50	1.95805e-16					1.11008e-16	539445		124545	97930.5																	tr|M7YEH9|M7YEH9_TRIUA	PF00763: Tetrahydrofolate dehydrogenase/cyclohydrolase, catalytic domain; PF02882: Tetrahydrofolate dehydrogenase/cyclohydrolase, NAD(P)-binding domain	IPR000672: Tetrahydrofolate dehydrogenase/cyclohydrolase; IPR016040: NAD(P)-binding domain; IPR020630: Tetrahydrofolate dehydrogenase/cyclohydrolase, catalytic domain; IPR020631: Tetrahydrofolate dehydrogenase/cyclohydrolase, NAD(P)-binding domain; IPR020867: Tetrahydrofolate dehydrogenase/cyclohydrolase, conserved site	GO:0003824 MF: catalytic activity;GO:0004488 MF: methylenetetrahydrofolate dehydrogenase (NADP+) activity;GO:0009396 BP: folic acid-containing compound biosynthetic process;GO:0055114 BP: oxidation-reduction process	G	PF00763; PF02882	IPR000672; IPR016040; IPR020630; IPR020631; IPR020867	GO:0003824; GO:0004488; GO:0009396; GO:0055114	0
TraesCS6D01G271900.1	Others	Calcium sensing receptor, chloroplastic	0.02	8.994	2.6	3.46	0.427	0.02	1.95805e-16	2.11341e-06	0.0975805	0.0205332	0.318609	1.11008e-16								287612	2.59083e+06	2.49871e+06	2.58298e+06	2.85902e+06	1.61366e+06	1.90352e+06	1.46458e+06	1.90825e+06	1.0274e+06	735935	561988	759724	tr|A0A1E5WG28|A0A1E5WG28_9POAL	PF00581: Rhodanese-like domain	IPR001763: Rhodanese-like domain	0	G	PF00581	IPR001763	0	0
TraesCS4D01G260400.1	Others	40S ribosomal protein S3a	0.02	5.267	2.081	2.313	0.482	0.02	1.95805e-16	0.00168695	0.25354	0.234351	0.441773	1.11008e-16					480802	475628	251392	336107	1.77864e+06	1.80539e+06	2.02875e+06	2.49293e+06	1.94675e+06	1.68054e+06	1.98553e+06	1.31393e+06	842249	948017	913197	729961	tr|A0A1D5XXA6|A0A1D5XXA6_WHEAT	PF01015: Ribosomal S3Ae family	IPR001593: Ribosomal protein S3Ae; IPR018281: Ribosomal protein S3Ae, conserved site; IPR027500: 40S ribosomal protein S1/3, eukaryotes	GO:0003735 MF: structural constituent of ribosome;GO:0005622 CC: intracellular;GO:0005840 CC: ribosome;GO:0006412 BP: translation	G	PF01015	IPR001593; IPR018281; IPR027500	GO:0003735; GO:0005622; GO:0005840; GO:0006412	0
TraesCS2D01G300000.1	Others	Disease resistance protein (TIR-NBS-LRR class) family	0.02	11.506	3.757	3.329	0.707	0.02	1.95805e-16	9.26103e-08	0.00713429	0.0274665	0.906879	1.11008e-16					156872	175741	83223.7	179825	3.122e+06	2.84011e+06	3.2939e+06	2.82514e+06	1.54662e+06	1.13032e+06	1.18454e+06	1.43153e+06	1.11375e+06	519718	839202	1.14062e+06	AT1G63860.2	0	0	0	G	0	0	0	0
TraesCS4D01G199500.1	Others	50S ribosomal protein L10	0.02	6.952	1.476	4.711	0.347	0.02	1.95805e-16	9.25154e-05	0.656774	0.0015375	0.192478	1.11008e-16					359563	324288	335922	326896	1.98245e+06	2.26338e+06	2.93099e+06	2.42631e+06	1.86278e+06	1.32699e+06	1.9257e+06	1.12483e+06	515046	374963	698720	480515	tr|B6SUJ0|B6SUJ0_MAIZE	PF00466: Ribosomal protein L10	IPR001790: Ribosomal protein L10P	GO:0005622 CC: intracellular;GO:0042254 BP: ribosome biogenesis	G	PF00466	IPR001790	GO:0005622; GO:0042254	0
TraesCS6D01G310300.1	Others	Phosphate carrier protein, mitochondrial	0.02	5.745	2.17	2.756	0.366	0.02	1.95805e-16	9.80074e-05	0.147249	0.0932521	0.0939823	1.11008e-16					467642	602152	506510	606900	3.22548e+06	2.82728e+06	3.44052e+06	3.47277e+06	3.28614e+06	3.05252e+06	3.17718e+06	3.27234e+06	1.24266e+06	1.3962e+06	1.08217e+06	1.03039e+06	tr|R7VZF2|R7VZF2_AEGTA	PF00153: Mitochondrial carrier protein	IPR018108: Mitochondrial substrate/solute carrier; IPR023395: Mitochondrial carrier domain	0	G	PF00153	IPR018108; IPR023395	0	0
TraesCS2D01G161900.1	Others	RNA-binding protein	0.02	3.445	1.55	2.182	0.318	0.02	1.95805e-16	0.00598583	0.478874	0.300585	0.0139535	1.11008e-16					938992	935411	1.37069e+06	1.16789e+06	3.44797e+06	3.68341e+06	4.13251e+06	3.22888e+06	5.07712e+06	4.78659e+06	6.10154e+06	4.95091e+06	2234762	1.18831e+06	1.54999e+06	1.72057e+06	tr|A0A0K9NVY1|A0A0K9NVY1_ZOSMR	PF00076: RNA recognition motif. (a.k.a. RRM, RBD, or RNP domain)	IPR000504: RNA recognition motif domain	GO:0003676 MF: nucleic acid binding	G	PF00076	IPR000504	GO:0003676	0
TraesCS6B01G144000.1	Others	ATP-dependent RNA helicase	50		50	0.02	50	50	1.95805e-16		2.14729e-16	1.33792e-16	2.91133e-16	1.11008e-16			44698.2														42114.6	134894	109126	90316.6	tr|A0A061SBT7|A0A061SBT7_9CHLO	PF00270: DEAD/DEAH box helicase; PF00271: Helicase conserved C-terminal domain	IPR000629: ATP-dependent RNA helicase DEAD-box, conserved site; IPR001650: Helicase, C-terminal; IPR011545: DEAD/DEAH box helicase domain; IPR014001: Helicase superfamily 1/2, ATP-binding domain; IPR014014: RNA helicase, DEAD-box type, Q motif; IPR027417: P-loop containing nucleoside triphosphate hydrolase	GO:0003676 MF: nucleic acid binding;GO:0005524 MF: ATP binding	TE?	PF00270; PF00271	IPR000629; IPR001650; IPR011545; IPR014001; IPR014014; IPR027417	GO:0003676; GO:0005524	0
TraesCS5D01G464800.1	Others	Chlorophyll a-b binding protein, chloroplastic	0.02	3.813	2.113	1.711	0.525	0.02	1.95805e-16	0.00241393	0.0873878	0.636698	0.450919	1.11008e-16					889290	994862	1.04633e+06	594387	3.85447e+06	2.23081e+06	4.64582e+06	2.9805e+06	4.15969e+06	3.7478e+06	3.92434e+06	2.86704e+06	2.07939e+06	1.84544e+06	1.95294e+06	2.1255e+06	tr|A0A1D5ZTH5|A0A1D5ZTH5_WHEAT	PF00504: Chlorophyll A-B binding protein	IPR022796: Chlorophyll A-B binding protein; IPR023329: Chlorophyll a/b binding protein domain	0	G	PF00504	IPR022796; IPR023329	0	0
TraesCS5D01G376800.1	Others	NADH-quinone oxidoreductase subunit D	0.02	2.835	0.02	50	0.02	0.02	1.95805e-16	0.237068	2.14729e-16	1.33792e-16	2.91133e-16	1.11008e-16					230636		193374	122158	407594	576516	401207	621602	785328	944855	925582	893524					tr|G9HYD1|G9HYD1_9ORYZ	PF00346: Respiratory-chain NADH dehydrogenase, 49 Kd subunit	IPR001135: NADH-quinone oxidoreductase, subunit D; IPR029014: NiFe hydrogenase-like	GO:0016651 MF: oxidoreductase activity, acting on NAD(P)H;GO:0048038 MF: quinone binding;GO:0051287 MF: NAD binding;GO:0055114 BP: oxidation-reduction process	G	PF00346	IPR001135; IPR029014	GO:0016651; GO:0048038; GO:0051287; GO:0055114	0
TraesCS2D01G549100.1	Others	Phosphoribosylformylglycinamidine synthase subunit PurQ	0.02	7.977	7.959	0.915	0.865	0.02	1.95805e-16	0.00250551	1.05862e-05	0.988469	0.980895	1.11008e-16							56172.7	118850	551914	558825	667641	769628	861776	865455	598713	661599	746695	740279	566347	718951	sp|B1HTV3|PURQ_LYSSC	PF01965: DJ-1/PfpI family	IPR002818: DJ-1/PfpI; IPR006286: Peptidase C56, PfpI; IPR029062: Class I glutamine amidotransferase-like	0	G	PF01965	IPR002818; IPR006286; IPR029062	0	0
TraesCS2A01G156100.1	Others	RNA-binding protein	50					50	1.95805e-16					1.11008e-16	2.86884e+06	2.34919e+06	1.81909e+06	1.75857e+06																	tr|Q8SMH8|Q8SMH8_PERAE	PF00076: RNA recognition motif. (a.k.a. RRM, RBD, or RNP domain)	IPR000504: RNA recognition motif domain	GO:0003676 MF: nucleic acid binding	G	PF00076	IPR000504	GO:0003676	0
TraesCSU01G169600.1	Others	Chitinase	0.02	2.609	5.051	0.677	1.873	0.02	1.95805e-16	0.231073	4.79375e-06	0.820598	0.431922	1.11008e-16					447308			91547.3	1.20967e+06	1.46322e+06	1.14829e+06	1.16694e+06	866556	1.28348e+06	816390	1.40406e+06	2.33101e+06	2.71071e+06	2.07311e+06	2.05426e+06	tr|Q9SQL3|Q9SQL3_POAPR	PF00187: Chitin recognition protein; PF00182: Chitinase class I	IPR000726: Glycoside hydrolase, family 19, catalytic; IPR001002: Chitin-binding, type 1; IPR016283: Glycoside hydrolase, family 19; IPR018371: Chitin-binding, type 1, conserved site; IPR023346: Lysozyme-like domain	GO:0004568 MF: chitinase activity;GO:0005975 BP: carbohydrate metabolic process;GO:0006032 BP: chitin catabolic process;GO:0008061 MF: chitin binding;GO:0016998 BP: cell wall macromolecule catabolic process	G	PF00187; PF00182	IPR000726; IPR001002; IPR016283; IPR018371; IPR023346	GO:0004568; GO:0005975; GO:0006032; GO:0008061; GO:0016998	0
TraesCS2A01G110300.1	Others	Thaumatin-like protein	0.02	0.02	0.02	50		0.02	1.95805e-16	1.50617e-16	2.14729e-16	1.33792e-16		1.11008e-16					1.03324e+07	8.85836e+06	9.97697e+06	8.63834e+06				89886.9									tr|Q41584|Q41584_WHEAT	PF00314: Thaumatin family	IPR001938: Thaumatin	0	G	PF00314	IPR001938	0	0
TraesCS5A01G481400.1	Others	NAD(P)-binding rossmann-fold protein	0.02	0.406	0.804	0.526	2.625	0.02	1.95805e-16	0.525774	0.94243	0.477384	0.176173	1.11008e-16					1.10073e+06	1.77424e+06	975335	1.70395e+06	475316	649985	544386	506516	478395	422427	310452	563066	797905	1.2824e+06	869687	1.77183e+06	tr|A0A072UT49|A0A072UT49_MEDTR	PF13460: NAD(P)H-binding	IPR016040: NAD(P)-binding domain	0	G	PF13460	IPR016040	0	0
TraesCS5D01G020900.1	Others	RNA-binding protein	0.02	5.731	3.687	1.603	0.776	0.02	1.95805e-16	0.00473036	0.00212841	0.73799	0.951355	1.11008e-16					209810	82776.6	306151	240542	1.05085e+06	1.28753e+06	2.11925e+06	1.03582e+06	931281	1.22234e+06	916041	1.81466e+06	1.33208e+06	2.56615e+06	1.43458e+06	1.44644e+06	tr|O24106|O24106_NICGU	PF00076: RNA recognition motif. (a.k.a. RRM, RBD, or RNP domain)	IPR000504: RNA recognition motif domain	GO:0003676 MF: nucleic acid binding	G	PF00076	IPR000504	GO:0003676	0
TraesCS1B01G405600.1	Others	NAD(P)H-quinone oxidoreductase subunit I, chloroplastic	50	50	50	0.384	1.863	4.031	1.95805e-16	1.50617e-16	2.14729e-16	0.120635	0.843487	0.202645	983125	198305								109529				90654.6	202028		496615		66144.3	285175	tr|A0A1D5SIK2|A0A1D5SIK2_WHEAT	PF13237: 4Fe-4S dicluster domain	IPR004497: NADH-plastoquinone oxidoreductase, subunit I; IPR010226: NADH-quinone oxidoreductase, chain I; IPR017896: 4Fe-4S ferredoxin-type, iron-sulphur binding domain; IPR017900: 4Fe-4S ferredoxin, iron-sulphur binding, conserved site	GO:0008137 MF: NADH dehydrogenase (ubiquinone) activity;GO:0016020 CC: membrane;GO:0016651 MF: oxidoreductase activity, acting on NAD(P)H;GO:0051539 MF: 4 iron, 4 sulfur cluster binding;GO:0055114 BP: oxidation-reduction process	G	PF13237	IPR004497; IPR010226; IPR017896; IPR017900	GO:0008137; GO:0016020; GO:0016651; GO:0051539; GO:0055114	0
TraesCS2A01G034100.1	Others	Shikimate dehydrogenase (NADP(+))	0.02	3.765	1.531	2.463	1.81	0.02	1.95805e-16	1.19256e-06	0.343598	0.171759	0.241937	1.11008e-16	120217		77648.9	226770	2.64719e+07	2.41359e+07	3.12642e+07	2.19342e+07	1.00469e+08	8.20167e+07	8.7903e+07	9.79211e+07	2.43237e+07	1.97436e+07	2.3751e+07	1.64325e+07	39349539	3.26333e+07	4.39521e+07	4.30569e+07	sp|A6T2A5|AROE_JANMA	0	0	0	G	0	0	0	0
TraesCS2D01G210000.1	Others	Protein THYLAKOID FORMATION1, chloroplastic	50	50	50	1.355	0.685	0.169	1.95805e-16	1.50617e-16	2.14729e-16	0.916716	0.86458	0.0643692	345728			458279					2.53057e+06	2.53567e+06	2.63367e+06	2.10195e+06	2.79868e+06	3.32125e+06	2.66275e+06	2.52707e+06			1.86889e+06		tr|M7ZL97|M7ZL97_TRIUA	PF11264: Thylakoid formation protein	IPR017499: Protein Thf1	GO:0010207 BP: photosystem II assembly;GO:0015979 BP: photosynthesis	G	PF11264	IPR017499	GO:0010207; GO:0015979	0
TraesCS5D01G166900.1	Others	Inosine-5'-monophosphate dehydrogenase	0.02	22.487	7.517	2.991	0.442	0.02	1.95805e-16	2.93139e-09	0.000146383	0.0553079	0.43743	1.11008e-16					67230.1				1.4235e+06	1.78444e+06	1.2044e+06	1.60561e+06	944035	1.24734e+06	962938	1.32956e+06	464855	553203	549463	424416	tr|K8F7A8|K8F7A8_9CHLO	PF00571: CBS domain	IPR000644: CBS domain	0	G	PF00571	IPR000644	0	0
TraesCS2B01G253100.1	Others	Zeta-carotene desaturase	50					50	1.95805e-16					1.11008e-16	1.19477e+06	1.43486e+06	1.48741e+06	1.62939e+06																	tr|A0A1D5UW17|A0A1D5UW17_WHEAT	PF01593: Flavin containing amine oxidoreductase	IPR002937: Amine oxidase; IPR014103: Zeta-carotene desaturase; IPR023753: FAD/NAD(P)-binding domain	GO:0016117 BP: carotenoid biosynthetic process;GO:0016491 MF: oxidoreductase activity;GO:0016719 MF: carotene 7,8-desaturase activity;GO:0055114 BP: oxidation-reduction process	G	PF01593	IPR002937; IPR014103; IPR023753	GO:0016117; GO:0016491; GO:0016719; GO:0055114	0
TraesCS5D01G490000.1	Others	Dihydrolipoamide acetyltransferase component of pyruvate dehydrogenase complex	0.02	0.02	0.02		0.02		1.95805e-16	1.50617e-16	2.14729e-16		2.91133e-16							258623	271435	284942					1.4568e+06	1.24308e+06	1.3022e+06	1.01956e+06					tr|A0A1D5ZV85|A0A1D5ZV85_WHEAT	PF00364: Biotin-requiring enzyme; PF02817: e3 binding domain; PF00198: 2-oxoacid dehydrogenases acyltransferase (catalytic domain)	IPR000089: Biotin/lipoyl attachment; IPR001078: 2-oxoacid dehydrogenase acyltransferase, catalytic domain; IPR003016: 2-oxo acid dehydrogenase, lipoyl-binding site; IPR004167: E3-binding domain; IPR011053: Single hybrid motif	GO:0008152 BP: metabolic process;GO:0016746 MF: transferase activity, transferring acyl groups	G	PF00364; PF02817; PF00198	IPR000089; IPR001078; IPR003016; IPR004167; IPR011053	GO:0008152; GO:0016746	0
TraesCS6B01G412100.1	Others	Photosystem II 10 kDa polypeptide family protein	50		50	0.02	50	50	1.95805e-16		2.14729e-16	1.33792e-16	2.91133e-16	1.11008e-16	586779	178078	198597	600781													752252	966537	689407	1.35236e+06	tr|A9PH94|A9PH94_POPTR	PF04725: Photosystem II 10 kDa polypeptide PsbR	IPR006814: Photosystem II PsbR	GO:0009523 CC: photosystem II;GO:0009654 CC: photosystem II oxygen evolving complex;GO:0015979 BP: photosynthesis;GO:0042651 CC: thylakoid membrane	G	PF04725	IPR006814	GO:0009523; GO:0009654; GO:0015979; GO:0042651	0
TraesCS3A01G059600.1	Others	Mitochondrial glycoprotein	50					50	1.95805e-16					1.11008e-16	2.304e+06		100598																		tr|B6T540|B6T540_MAIZE	PF02330: Mitochondrial glycoprotein	IPR003428: Mitochondrial glycoprotein	GO:0005759 CC: mitochondrial matrix	G	PF02330	IPR003428	GO:0005759	0
TraesCS2D01G361400.1	Others	Glutaredoxin	0.02	9.709	0.469	2.167	0.739	0.02	1.95805e-16	1.61292e-08	0.309272	0.309298	0.906879	1.11008e-16					2.98286e+06	2.45911e+06	2.29456e+06	2.42522e+06	1.00288e+06	1.14045e+06	2.30211e+06	1.0308e+06	2.18309e+06	2.25555e+06	2.17497e+06	2.07952e+06	1.60324e+06	1.61504e+06	1.47056e+06	1.5001e+06	tr|G4XH75|G4XH75_9POAL	PF00462: Glutaredoxin	IPR002109: Glutaredoxin; IPR011767: Glutaredoxin active site; IPR011899: Glutaredoxin, eukaryotic/virial; IPR012336: Thioredoxin-like fold; IPR014025: Glutaredoxin subgroup	GO:0009055 MF: electron carrier activity;GO:0015035 MF: protein disulfide oxidoreductase activity;GO:0045454 BP: cell redox homeostasis	G	PF00462	IPR002109; IPR011767; IPR011899; IPR012336; IPR014025	GO:0009055; GO:0015035; GO:0045454	0
TraesCS1A01G265600.1	Others	Wound-induced protease inhibitor	0.02	0.573	0.257	2.231	1.317	0.02	1.95805e-16	0.876318	0.0366483	0.269553	0.949666	1.11008e-16					1.55279e+06	1.41845e+06	1.27574e+06	1.23085e+06	807714	785166	708550	859286		265614			397816	284456	327790	373413	tr|Q93VC0|Q93VC0_ZEAMP	0	IPR000877: Proteinase inhibitor I12, Bowman-Birk	GO:0004867 MF: serine-type endopeptidase inhibitor activity;GO:0005576 CC: extracellular region	G	0	IPR000877	GO:0004867; GO:0005576	0
TraesCS3D01G417800.1	Others	RNA-binding protein	0.02	3.715	1.897	1.964	0.535	0.02	1.95805e-16	0.0300374	0.406635	0.452767	0.695154	1.11008e-16					427242		290040	367193	1.59884e+06	1.41086e+06	1.35432e+06	1.04919e+06	1.11276e+06	1.20003e+06	1.12952e+06	1.33157e+06	739851	564109	574270	790197	tr|Q941H9|Q941H9_TOBAC	PF00076: RNA recognition motif. (a.k.a. RRM, RBD, or RNP domain)	IPR000504: RNA recognition motif domain	GO:0003676 MF: nucleic acid binding	G	PF00076	IPR000504	GO:0003676	0
TraesCS1D01G037900.1	Others	Chalcone-flavonone isomerase family protein	50		50	0.02	50	50	1.95805e-16		2.14729e-16	1.33792e-16	2.91133e-16	1.11008e-16	1.24229e+06	1.29023e+06	1.19359e+06	966885													339612	1.04957e+06		920160	tr|W5AKJ6|W5AKJ6_WHEAT	PF02431: Chalcone-flavanone isomerase	IPR016087: Chalcone isomerase; IPR016088: Chalcone isomerase, 3-layer sandwich; IPR016089: Chalcone isomerase, orthogonal bundle domain	GO:0009813 BP: flavonoid biosynthetic process;GO:0016872 MF: intramolecular lyase activity;GO:0045430 MF: chalcone isomerase activity	G	PF02431	IPR016087; IPR016088; IPR016089	GO:0009813; GO:0016872; GO:0045430	0
TraesCS1B01G161300.1	Others	3-ketoacyl-CoA thiolase	0.02	1.214	0.639	0.592	50	0.02	1.95805e-16	0.912779	0.827637	0.636698	2.91133e-16	1.11008e-16					631409	671345	568343	765984	161170								363873	272168	428913	378522	tr|A0A0U2QGB6|A0A0U2QGB6_9LILI	PF00108: Thiolase, N-terminal domain; PF02803: Thiolase, C-terminal domain	IPR002155: Thiolase; IPR016039: Thiolase-like; IPR020610: Thiolase, active site; IPR020613: Thiolase, conserved site; IPR020615: Thiolase, acyl-enzyme intermediate active site; IPR020616: Thiolase, N-terminal; IPR020617: Thiolase, C-terminal	GO:0003824 MF: catalytic activity;GO:0008152 BP: metabolic process;GO:0016747 MF: transferase activity, transferring acyl groups other than amino-acyl groups	G	PF00108; PF02803	IPR002155; IPR016039; IPR020610; IPR020613; IPR020615; IPR020616; IPR020617	GO:0003824; GO:0008152; GO:0016747	0
TraesCS7D01G041800.1	Others	Acyl-CoA-binding protein	0.02	1.623	1.324	0.758	1.7	0.02	1.95805e-16	0.523355	0.701581	0.920374	0.562686	1.11008e-16					1.26815e+06	1.1427e+06	1.01341e+06	1.18561e+06	1.52162e+06	1.67624e+06	1.91442e+06	2.08761e+06	979731	756010	1.29262e+06	731898	3.09441e+06	1.8831e+06	2.35901e+06	2.8645e+06	tr|M8BGJ7|M8BGJ7_AEGTA	PF00887: Acyl CoA binding protein	IPR000582: Acyl-CoA-binding protein, ACBP; IPR014352: FERM/acyl-CoA-binding protein, 3-helical bundle; IPR022408: Acyl-CoA-binding protein, ACBP, conserved site	GO:0000062 MF: fatty-acyl-CoA binding	G	PF00887	IPR000582; IPR014352; IPR022408	GO:0000062	0
TraesCS4D01G357400.1	Others	Acid phosphatase 1	0.02	2.778	4.857	0.621	1.831	0.02	1.95805e-16	0.239361	0.000199584	0.713419	0.531563	1.11008e-16					292266	79703.7	285583		652505	735770	834252	772330	563740	657641	694601	746067	756018	1.35762e+06	1.03848e+06	1.45033e+06	tr|N1R2I4|N1R2I4_AEGTA	PF03767: HAD superfamily, subfamily IIIB (Acid phosphatase)	IPR005519: Acid phosphatase, class B-like; IPR010028: Acid phosphatase, plant; IPR014403: Vegetative storage protein/acid phosphatase; IPR023214: HAD-like domain	GO:0003993 MF: acid phosphatase activity	G	PF03767	IPR005519; IPR010028; IPR014403; IPR023214	GO:0003993	0
TraesCS6A01G278000.1	Others	Thioredoxin reductase	0.02	1.034	0.567	1.799	0.561	0.02	1.95805e-16	0.979144	0.645418	0.574165	0.658379	1.11008e-16					1.88092e+06	1.69023e+06	1.88768e+06	1.61032e+06	2.28593e+06	1.86087e+06	1.82516e+06	1.55562e+06			1.90886e+06	1.70599e+06	1060393		1.02437e+06	965084	tr|A0A1D6ABK8|A0A1D6ABK8_WHEAT	PF07992: Pyridine nucleotide-disulphide oxidoreductase	IPR000103: Pyridine nucleotide-disulphide oxidoreductase, class-II; IPR005982: Thioredoxin reductase; IPR008255: Pyridine nucleotide-disulphide oxidoreductase, class-II, active site; IPR023753: FAD/NAD(P)-binding domain	GO:0004791 MF: thioredoxin-disulfide reductase activity;GO:0005737 CC: cytoplasm;GO:0016491 MF: oxidoreductase activity;GO:0019430 BP: removal of superoxide radicals;GO:0055114 BP: oxidation-reduction process	G	PF07992	IPR000103; IPR005982; IPR008255; IPR023753	GO:0004791; GO:0005737; GO:0016491; GO:0019430; GO:0055114	0
TraesCS7A01G290100.1	Others	ATP synthase epsilon chain	0.02	0.02	21.879	0.02	50		1.95805e-16	1.50617e-16	2.14729e-16	1.33792e-16	2.91133e-16							88451.9														1.93526e+06	tr|B6T168|B6T168_MAIZE	PF02823: ATP synthase, Delta/Epsilon chain, beta-sandwich domain; PF00401: ATP synthase, Delta/Epsilon chain, long alpha-helix domain	IPR001469: ATP synthase, F1 complex, delta/epsilon subunit; IPR020546: ATP synthase, F1 complex, delta/epsilon subunit, N-terminal; IPR020547: ATP synthase delta/epsilon subunit, C-terminal domain	GO:0015986 BP: ATP synthesis coupled proton transport;GO:0045261 CC: proton-transporting ATP synthase complex, catalytic core F(1);GO:0046933 MF: proton-transporting ATP synthase activity, rotational mechanism	G	PF02823; PF00401	IPR001469; IPR020546; IPR020547	GO:0015986; GO:0045261; GO:0046933	0
TraesCS5A01G329300.1	Others	Proteasome subunit alpha type	0.02	0.77	7.893	0.098	50	0.02	1.95805e-16	0.99984	1.32382e-05	1.33927e-07	2.91133e-16	1.11008e-16							94069.4				72428.7						729865	886864	716388	755329	tr|A0A1D5YY58|A0A1D5YY58_WHEAT	PF10584: Proteasome subunit A N-terminal signature; PF00227: Proteasome subunit	IPR000426: Proteasome alpha-subunit, N-terminal domain; IPR001353: Proteasome, subunit alpha/beta; IPR023332: Proteasome alpha-type subunit; IPR029055: Nucleophile aminohydrolases, N-terminal	GO:0004175 MF: endopeptidase activity;GO:0004298 MF: threonine-type endopeptidase activity;GO:0005839 CC: proteasome core complex;GO:0006511 BP: ubiquitin-dependent protein catabolic process;GO:0019773 CC: proteasome core complex, alpha-subunit complex;GO:0051603 BP: proteolysis involved in cellular protein catabolic process	G	PF10584; PF00227	IPR000426; IPR001353; IPR023332; IPR029055	GO:0004175; GO:0004298; GO:0005839; GO:0006511; GO:0019773; GO:0051603	0
TraesCS4D01G272500.1	Others	Phosphoserine aminotransferase	0.02	0.02	4.307	0.02	2.569		1.95805e-16	1.50617e-16	0.00560204	1.33792e-16	0.243063							212137	71723.8							235415	187155		453808	587872	583232	622068	tr|A0A1D5XIA9|A0A1D5XIA9_WHEAT	PF00266: Aminotransferase class-V	IPR000192: Aminotransferase class V domain; IPR015421: Pyridoxal phosphate-dependent transferase, major region, subdomain 1; IPR015422: Pyridoxal phosphate-dependent transferase, subdomain 2; IPR015424: Pyridoxal phosphate-dependent transferase; IPR020578: Aminotransferase class-V, pyridoxal-phosphate binding site; IPR022278: Phosphoserine aminotransferase	GO:0003824 MF: catalytic activity;GO:0004648 MF: O-phospho-L-serine:2-oxoglutarate aminotransferase activity;GO:0006564 BP: L-serine biosynthetic process	G	PF00266	IPR000192; IPR015421; IPR015422; IPR015424; IPR020578; IPR022278	GO:0003824; GO:0004648; GO:0006564	0
TraesCS4B01G134600.1	Others	2,3-bisphosphoglycerate-dependent phosphoglycerate mutase	0.02	0.02	2.311	0.02	50		1.95805e-16	1.50617e-16	0.301099	1.33792e-16	2.91133e-16						76850.6		284255										267111	383391	393548	436749	tr|A0A0K9PFG3|A0A0K9PFG3_ZOSMR	PF00300: Histidine phosphatase superfamily (branch 1)	IPR001345: Phosphoglycerate/bisphosphoglycerate mutase, active site; IPR013078: Histidine phosphatase superfamily, clade-1; IPR029033: Histidine phosphatase superfamily	GO:0003824 MF: catalytic activity;GO:0008152 BP: metabolic process	G	PF00300	IPR001345; IPR013078; IPR029033	GO:0003824; GO:0008152	0
TraesCSU01G209300.1	Others	Acid phosphatase 1	0.02	0.147	0.278	0.503	50	0.02	1.95805e-16	0.000856291	0.0142016	0.41227	2.91133e-16	1.11008e-16					2.16425e+06	2.54926e+06	1.84599e+06	2.59477e+06	345556								597362	696576	678281	711932	tr|N1R2I4|N1R2I4_AEGTA	PF03767: HAD superfamily, subfamily IIIB (Acid phosphatase)	IPR005519: Acid phosphatase, class B-like; IPR010028: Acid phosphatase, plant; IPR014403: Vegetative storage protein/acid phosphatase; IPR023214: HAD-like domain	GO:0003993 MF: acid phosphatase activity	G	PF03767	IPR005519; IPR010028; IPR014403; IPR023214	GO:0003993	0
TraesCS4D01G178000.1	Others	Histidine triad nucleotide binding protein	0.02	1.265	0.952	1.09	1.379	0.02	1.95805e-16	0.890799	0.980792	0.988469	0.959377	1.11008e-16							160534		1.00602e+06	771103	829314	894452	150492	56170.2		87016.8	209757	74410.9	113842	205284	tr|B6SJF7|B6SJF7_MAIZE	PF01230: HIT domain	IPR001310: Histidine triad (HIT) protein; IPR011146: HIT-like domain; IPR019808: Histidine triad, conserved site	GO:0003824 MF: catalytic activity	G	PF01230	IPR001310; IPR011146; IPR019808	GO:0003824	0
TraesCS7D01G339600.1	Others	Aquaporin	0.02	2.995	2.164	1.272	0.645	0.02	1.95805e-16	0.0678199	0.16445	0.941439	0.833489	1.11008e-16					375207	493829	558261	550780	980756	1.66064e+06	1.19333e+06	1.75012e+06	1.48199e+06	1.64245e+06	1.67017e+06	1.93562e+06	1.02885e+06	878245	1.33972e+06	1.11001e+06	tr|A9UED5|A9UED5_WHEAT	PF00230: Major intrinsic protein	IPR000425: Major intrinsic protein; IPR022357: Major intrinsic protein, conserved site; IPR023271: Aquaporin-like	GO:0005215 MF: transporter activity;GO:0006810 BP: transport;GO:0016020 CC: membrane	G	PF00230	IPR000425; IPR022357; IPR023271	GO:0005215; GO:0006810; GO:0016020	0
TraesCS5B01G064500.1	Others	Sulfurtransferase	50	50	50	0.094	2.088	1.875	1.95805e-16	1.50617e-16	2.14729e-16	7.96329e-08	0.401288	0.818027	311270	72844.5	390232	92975.5					90713.4					461986	70490.8	764917	630203	1.09077e+06	964682		tr|A0A1D5ZEQ0|A0A1D5ZEQ0_WHEAT	PF00581: Rhodanese-like domain	IPR001307: Thiosulphate sulfurtransferase, conserved site; IPR001763: Rhodanese-like domain	GO:0004792 MF: thiosulfate sulfurtransferase activity	G	PF00581	IPR001307; IPR001763	GO:0004792	0
TraesCS4A01G092100.1	Others	Heat-shock protein, putative	0.02	0.184	0.02	50		0.02	1.95805e-16	0.0815935	2.14729e-16	1.33792e-16		1.11008e-16					805613	757997	683119	715979	127393	98913.5	181536	145519									tr|B9S395|B9S395_RICCO	PF00011: Hsp20/alpha crystallin family	IPR002068: Alpha crystallin/Hsp20 domain; IPR008978: HSP20-like chaperone	0	G	PF00011	IPR002068; IPR008978	0	0
TraesCS3A01G262900.1	Others	70-kDa heat shock protein	50		50	0.02	5.735	50	1.95805e-16		2.14729e-16	1.33792e-16	0.00660425	1.11008e-16	2.22548e+06	1.60874e+06	2.06885e+06	1.65217e+06												92820.3	532319				tr|K9MBA3|K9MBA3_IPOBA	PF00012: Hsp70 protein	IPR013126: Heat shock protein 70 family; IPR018181: Heat shock protein 70, conserved site; IPR029047: Heat shock protein 70kD, peptide-binding domain; IPR029048: Heat shock protein 70kD, C-terminal domain	0	G	PF00012	IPR013126; IPR018181; IPR029047; IPR029048	0	0
TraesCS2A01G158800.1	Others	Chymotrypsin inhibitor	0.02	0.02	0.02				1.95805e-16	1.50617e-16	2.14729e-16								1.88393e+06	1.8531e+06	1.02293e+06	2.05129e+06													sp|P83472|ICI_LUMTE	PF00280: Potato inhibitor I family	IPR000864: Proteinase inhibitor I13, potato inhibitor I	GO:0004867 MF: serine-type endopeptidase inhibitor activity;GO:0009611 BP: response to wounding	G	PF00280	IPR000864	GO:0004867; GO:0009611	0
TraesCS2A01G146900.1	Others	NADH dehydrogenase [ubiquinone] 1 alpha subcomplex subunit 6	0.02	1.859	5.473	0.277	9.125	0.02	1.95805e-16	0.58351	0.000385989	0.0133082	9.92606e-06	1.11008e-16					78292.1	200749		158777	145525	522073		198564				87031.8	738492	1.11804e+06	854066	511731	tr|A0A1E5W839|A0A1E5W839_9POAL	0	0	0	G	0	0	0	0
TraesCS5A01G183300.1	Others	Pathogenesis-related protein 1-1	0.02	0.02	0.02				1.95805e-16	1.50617e-16	2.14729e-16								2.30491e+06	2.55864e+06	2.69386e+06	1.85692e+06													tr|C3UZE5|C3UZE5_WHEAT	PF00188: Cysteine-rich secretory protein family	IPR001283: Cysteine-rich secretory protein, allergen V5/Tpx-1-related; IPR002413: Ves allergen; IPR014044: CAP domain; IPR018244: Allergen V5/Tpx-1-related, conserved site	GO:0005576 CC: extracellular region	G	PF00188	IPR001283; IPR002413; IPR014044; IPR018244	GO:0005576	0
TraesCS2B01G333700.1	Others	Glutamate decarboxylase	50					50	1.95805e-16					1.11008e-16	2.06479e+06	2.40573e+06	1.86942e+06	1.96313e+06																	tr|M8BNA3|M8BNA3_AEGTA	PF00282: Pyridoxal-dependent decarboxylase conserved domain	IPR002129: Pyridoxal phosphate-dependent decarboxylase; IPR010107: Glutamate decarboxylase; IPR015421: Pyridoxal phosphate-dependent transferase, major region, subdomain 1; IPR015422: Pyridoxal phosphate-dependent transferase, subdomain 2; IPR015424: Pyridoxal phosphate-dependent transferase	GO:0003824 MF: catalytic activity;GO:0004351 MF: glutamate decarboxylase activity;GO:0006536 BP: glutamate metabolic process;GO:0016831 MF: carboxy-lyase activity;GO:0019752 BP: carboxylic acid metabolic process;GO:0030170 MF: pyridoxal phosphate binding	G	PF00282	IPR002129; IPR010107; IPR015421; IPR015422; IPR015424	GO:0003824; GO:0004351; GO:0006536; GO:0016831; GO:0019752; GO:0030170	0
TraesCSU01G003400.1	Others	Alpha/beta-Hydrolases superfamily protein	0.02	1.365	1.893	0.692	0.965	0.02	1.95805e-16	0.844432	0.424985	0.840641	0.994715	1.11008e-16					340475	337241	390486	302190	547656	447947	327772	488701	689870	761646	521456	769392	738828	784912	572319	477496	tr|A0A0K9NU85|A0A0K9NU85_ZOSMR	PF07859: alpha/beta hydrolase fold	IPR013094: Alpha/beta hydrolase fold-3; IPR029058: Alpha/Beta hydrolase fold	GO:0008152 BP: metabolic process;GO:0016787 MF: hydrolase activity	G	PF07859	IPR013094; IPR029058	GO:0008152; GO:0016787	0
TraesCS6B01G093300.1	Others	NAD(P)-binding Rossmann-fold superfamily protein	50					50	1.95805e-16					1.11008e-16	451770	486830	367575	535978																	AT4G31530.1	PF13460: NAD(P)H-binding	IPR016040: NAD(P)-binding domain	0	G	PF13460	IPR016040	0	0
TraesCS5B01G515500.1	Others	Electron transfer flavoprotein subunit alpha, mitochondrial	0.02	0.02	0.499	0.02	50		1.95805e-16	1.50617e-16	0.688029	1.33792e-16	2.91133e-16						418658	334588	564332	391709									162120	434550	126951	289980	tr|A0A1E5UTS2|A0A1E5UTS2_9POAL	PF01012: Electron transfer flavoprotein domain; PF00766: Electron transfer flavoprotein FAD-binding domain	IPR001308: Electron transfer flavoprotein alpha subunit/FixB; IPR014729: Rossmann-like alpha/beta/alpha sandwich fold; IPR014730: Electron transfer flavoprotein, alpha/beta-subunit, N-terminal; IPR014731: Electron transfer flavoprotein, alpha subunit, C-terminal; IPR018206: Electron transfer flavoprotein subunit alpha, conserved site; IPR029035: DHS-like NAD/FAD-binding domain	GO:0009055 MF: electron carrier activity;GO:0050660 MF: flavin adenine dinucleotide binding	G	PF01012; PF00766	IPR001308; IPR014729; IPR014730; IPR014731; IPR018206; IPR029035	GO:0009055; GO:0050660	0
TraesCS3A01G084400.1	Others	Enolase-phosphatase E1	0.02	0.02	0.727	0.02	1.771		1.95805e-16	1.50617e-16	0.904367	1.33792e-16	0.627417							821101	610674	1.00187e+06						349736	82489.8	609490	621563	668263	617236	429308	tr|M8C1Z2|M8C1Z2_AEGTA	PF00702: haloacid dehalogenase-like hydrolase	IPR023214: HAD-like domain; IPR023943: Enolase-phosphatase E1	GO:0000287 MF: magnesium ion binding;GO:0019509 BP: L-methionine salvage from methylthioadenosine;GO:0043874 MF: acireductone synthase activity	G	PF00702	IPR023214; IPR023943	GO:0000287; GO:0019509; GO:0043874	0
TraesCS1A01G355300.1	Others	Pathogenesis-related protein PR-4	0.02	0.02	0.113	0.02	50		1.95805e-16	1.50617e-16	1.76138e-05	1.33792e-16	2.91133e-16						1.67093e+06	1.86492e+06	2.37542e+06	1.74094e+06												113730	sp|P83343|PR4_PRUPE	PF00967: Barwin family	IPR001153: Barwin domain; IPR009009: RlpA-like protein, double-psi beta-barrel domain; IPR018226: Barwin, conserved site	GO:0042742 BP: defense response to bacterium;GO:0050832 BP: defense response to fungus	G	PF00967	IPR001153; IPR009009; IPR018226	GO:0042742; GO:0050832	0
TraesCS5A01G442200.1	Others	Lysine--tRNA ligase	50		50	0.02	1.086	50	1.95805e-16		2.14729e-16	1.33792e-16	0.974636	1.11008e-16		97167.6	99550.2	113311											556512	317446	466892	516782	385677	539809	tr|A0A1D5YF58|A0A1D5YF58_WHEAT	PF01336: OB-fold nucleic acid binding domain; PF00152: tRNA synthetases class II (D, K and N)	IPR002313: Lysine-tRNA ligase, class II; IPR004364: Aminoacyl-tRNA synthetase, class II (D/K/N); IPR004365: OB-fold nucleic acid binding domain, AA-tRNA synthetase-type; IPR006195: Aminoacyl-tRNA synthetase, class II; IPR012340: Nucleic acid-binding, OB-fold; IPR018149: Lysyl-tRNA synthetase, class II, C-terminal; IPR034762: Bacterial/eukaryotic lysine-tRNA ligase, class II	GO:0000166 MF: nucleotide binding;GO:0003676 MF: nucleic acid binding;GO:0004812 MF: aminoacyl-tRNA ligase activity;GO:0004824 MF: lysine-tRNA ligase activity;GO:0005524 MF: ATP binding;GO:0005737 CC: cytoplasm;GO:0006418 BP: tRNA aminoacylation for protein translation;GO:0006430 BP: lysyl-tRNA aminoacylation	G	PF01336; PF00152	IPR002313; IPR004364; IPR004365; IPR006195; IPR012340; IPR018149; IPR034762	GO:0000166; GO:0003676; GO:0004812; GO:0004824; GO:0005524; GO:0005737; GO:0006418; GO:0006430	0
TraesCS1A01G083400.1	Others	RNA-binding family protein	50	50	50	0.967	0.733	0.687	1.95805e-16	1.50617e-16	2.14729e-16	0.989176	0.918453	0.972424		579120									1.02491e+06	692884	1.42824e+06			989681				871449	tr|A0A061GTK7|A0A061GTK7_THECC	PF00076: RNA recognition motif. (a.k.a. RRM, RBD, or RNP domain)	IPR000504: RNA recognition motif domain; IPR008111: RNA-binding motif protein 8	GO:0003676 MF: nucleic acid binding;GO:0003723 MF: RNA binding;GO:0005634 CC: nucleus;GO:0005737 CC: cytoplasm;GO:0006396 BP: RNA processing	G	PF00076	IPR000504; IPR008111	GO:0003676; GO:0003723; GO:0005634; GO:0005737; GO:0006396	0
TraesCS4B01G329500.1	Others	LysM domain GPI-anchored protein	0.02	0.02	0.381	0.02	2.198		1.95805e-16	1.50617e-16	0.229141	1.33792e-16	0.421437						1.11617e+06	1.47076e+06	1.18112e+06	1.47059e+06						304615	87318.7	237477	514638	529203	377100	593510	tr|G8A1U1|G8A1U1_MEDTR	PF01476: LysM domain	IPR018392: LysM domain	0	G	PF01476	IPR018392	0	0
TraesCS3A01G400100.1	Others	RAN GTPase activating protein 2	0.02	0.854	0.734	1.086	0.597	0.02	1.95805e-16	0.991765	0.899467	0.988469	0.79454	1.11008e-16					876597	1.01941e+06	717210	740813	766808	849949	582626	886821		1.22281e+06	803006		1.29525e+06	1.06737e+06	876817	236094	tr|A0A061ELQ9|A0A061ELQ9_THECC	PF13943: WPP domain; PF13516: Leucine Rich repeat	IPR001611: Leucine-rich repeat; IPR025265: WPP domain; IPR032675: Leucine-rich repeat domain, L domain-like	GO:0005515 MF: protein binding	G	PF13943; PF13516	IPR001611; IPR025265; IPR032675	GO:0005515	0
TraesCS5D01G408200.1	Others	Chitinase	0.02	0.02	0.02				1.95805e-16	1.50617e-16	2.14729e-16								1.43757e+06	1.12666e+06	1.18502e+06	1.12533e+06													tr|Q43764|Q43764_HORVU	PF00182: Chitinase class I	IPR000726: Glycoside hydrolase, family 19, catalytic; IPR016283: Glycoside hydrolase, family 19; IPR023346: Lysozyme-like domain	GO:0004568 MF: chitinase activity;GO:0005975 BP: carbohydrate metabolic process;GO:0006032 BP: chitin catabolic process;GO:0016998 BP: cell wall macromolecule catabolic process	G	PF00182	IPR000726; IPR016283; IPR023346	GO:0004568; GO:0005975; GO:0006032; GO:0016998	0
TraesCS6A01G385200.1	Others	Zinc transporter 7	0.02	1.043	0.661	1.579	0.594	0.02	1.95805e-16	0.959639	0.806555	0.760564	0.743253	1.11008e-16					1.64933e+06	1.54309e+06	1.18641e+06	1.39356e+06	1.6098e+06			1.45349e+06	1.98915e+06	1.61354e+06	1.64685e+06	1.24184e+06	1.05664e+06	920865	1.0195e+06	900137	tr|M8C5E7|M8C5E7_AEGTA	0	0	0	G	0	0	0	0
TraesCS1A01G079700.1	Others	Kinase family protein	50	50	50	0.39	0.956	2.939	1.95805e-16	1.50617e-16	2.14729e-16	0.130222	0.999589	0.421173	349674	415627	415443	524023					112363	304858	135592	147452	301315	393714	389361	404463	319706	504367	352208	374164	tr|B9HA11|B9HA11_POPTR	PF07714: Protein tyrosine kinase	IPR000719: Protein kinase domain; IPR001245: Serine-threonine/tyrosine-protein kinase, catalytic domain; IPR008271: Serine/threonine-protein kinase, active site; IPR011009: Protein kinase-like domain; IPR017441: Protein kinase, ATP binding site	GO:0004672 MF: protein kinase activity;GO:0005524 MF: ATP binding;GO:0006468 BP: protein phosphorylation	G	PF07714	IPR000719; IPR001245; IPR008271; IPR011009; IPR017441	GO:0004672; GO:0005524; GO:0006468	0
TraesCS4A01G311300.1	Others	Phosphate transporter	50		50	0.02	3.51	50	1.95805e-16		2.14729e-16	1.33792e-16	0.396626	1.11008e-16		27468.4	32644											26168.1			91860.9				tr|A0A0B5WYA8|A0A0B5WYA8_MANES	PF07690: Major Facilitator Superfamily	IPR011701: Major facilitator superfamily; IPR020846: Major facilitator superfamily domain	GO:0016021 CC: integral component of membrane;GO:0055085 BP: transmembrane transport	G	PF07690	IPR011701; IPR020846	GO:0016021; GO:0055085	0
TraesCS1A01G174700.1	Others	Remorin	0.02	0.02	3.601	0.02	50		1.95805e-16	1.50617e-16	0.00429988	1.33792e-16	2.91133e-16							328609											1.18342e+06	1.16859e+06		1.21549e+06	tr|A0A0B2QQ03|A0A0B2QQ03_GLYSO	PF03766: Remorin, N-terminal region; PF03763: Remorin, C-terminal region	IPR005516: Remorin, C-terminal; IPR005518: Remorin, N-terminal	0	G	PF03766; PF03763	IPR005516; IPR005518	0	0
TraesCS5A01G467500.1	Others	DNA gyrase subunit A	50					50	1.95805e-16					1.11008e-16			484100																		tr|A0A061FQV0|A0A061FQV0_THECC	PF00521: DNA gyrase/topoisomerase IV, subunit A; PF03989: DNA gyrase C-terminal domain, beta-propeller	IPR002205: DNA topoisomerase, type IIA, subunit A/C-terminal; IPR005743: DNA gyrase, subunit A; IPR006691: DNA gyrase/topoisomerase IV, subunit A, C-terminal beta-pinwheel; IPR013757: Type IIA DNA topoisomerase subunit A, alpha-helical domain; IPR013758: DNA topoisomerase, type IIA, subunit A/ C-terminal, alpha-beta; IPR013760: DNA topoisomerase, type IIA-like domain; IPR024946: Arginine represso…	GO:0003677 MF: DNA binding;GO:0003916 MF: DNA topoisomerase activity;GO:0003918 MF: DNA topoisomerase type II (ATP-hydrolyzing) activity;GO:0005524 MF: ATP binding;GO:0005694 CC: chromosome;GO:0006259 BP: DNA metabolic process;GO:0006265 BP: DNA topological change	G	PF00521; PF03989	IPR002205; IPR005743; IPR006691; IPR013757; IPR013758; IPR013760; IPR024946	GO:0003677; GO:0003916; GO:0003918; GO:0005524; GO:0005694; GO:0006259; GO:0006265	0
TraesCS2D01G490000.1	Others	Carboxypeptidase	0.02	0.584	0.416	1.237	0.498	0.02	1.95805e-16	0.929455	0.4953	0.957624	0.745608	1.11008e-16					652613	947323	447749	771990	464573	537662	135767	428574	430714	572723	512593	687486	169497	432918	436186	55569.8	tr|A0A1D5URR9|A0A1D5URR9_WHEAT	PF00450: Serine carboxypeptidase	IPR001563: Peptidase S10, serine carboxypeptidase; IPR018202: Serine carboxypeptidase, serine active site; IPR029058: Alpha/Beta hydrolase fold; IPR033124: Serine carboxypeptidases, histidine active site	GO:0004185 MF: serine-type carboxypeptidase activity;GO:0006508 BP: proteolysis	G	PF00450	IPR001563; IPR018202; IPR029058; IPR033124	GO:0004185; GO:0006508	0
TraesCS6B01G473400.1	Others	heparan-alpha-glucosaminide N-acetyltransferase-like protein (DUF1624)	0.02	0.161	1.183	0.133	50	0.02	1.95805e-16	0.116247	0.84827	8.10156e-06	2.91133e-16	1.11008e-16					308441	368802	225371	215241				42579.5					346803	378119	297579	260602	AT5G47900.9	PF11267: Domain of unknown function (DUF3067)	IPR021420: Domain of unknown function DUF3067	0	G	PF11267	IPR021420	0	0
TraesCS1D01G243700.1	Others	GTPase Der	50	50	50	1.913	0.752	1.044	1.95805e-16	1.50617e-16	2.14729e-16	0.482754	0.959377	0.974789	684168	438826	760600	833348					889823	667360	643692	571570	484886	428039	422782	503070	479984	104926	342641		tr|A9TY56|A9TY56_PHYPA	PF01926: 50S ribosome-binding GTPase	IPR005225: Small GTP-binding protein domain; IPR006073: GTP binding domain; IPR013785: Aldolase-type TIM barrel; IPR027417: P-loop containing nucleoside triphosphate hydrolase	GO:0003824 MF: catalytic activity;GO:0005525 MF: GTP binding	G	PF01926	IPR005225; IPR006073; IPR013785; IPR027417	GO:0003824; GO:0005525	0
TraesCS2A01G037400.1	Others	Stress responsive A/B barrel domain protein	0.02	0.02	0.459	0.02	1.184		1.95805e-16	1.50617e-16	0.341373	1.33792e-16	0.951991						2.31285e+06	1.9833e+06	1.51045e+06	2.01687e+06					747827	805633	674050	874269	985962	953127	826044	885451	tr|G7JS72|G7JS72_MEDTR	PF07876: Stress responsive A/B Barrel Domain	IPR011008: Dimeric alpha-beta barrel; IPR013097: Stress responsive alpha-beta barrel	0	G	PF07876	IPR011008; IPR013097	0	0
TraesCS5A01G213600.1	Others	Aldehyde dehydrogenase	0.02	0.02	1.127	0.02	1.605		1.95805e-16	1.50617e-16	0.861752	1.33792e-16	0.786072						451750	509827										337078		535661	546459		tr|Q9FPK6|Q9FPK6_ORYSA	PF00171: Aldehyde dehydrogenase family	IPR015590: Aldehyde dehydrogenase domain; IPR016161: Aldehyde/histidinol dehydrogenase; IPR016162: Aldehyde dehydrogenase N-terminal domain; IPR029510: Aldehyde dehydrogenase, glutamic acid active site	GO:0008152 BP: metabolic process;GO:0016491 MF: oxidoreductase activity;GO:0055114 BP: oxidation-reduction process	G	PF00171	IPR015590; IPR016161; IPR016162; IPR029510	GO:0008152; GO:0016491; GO:0055114	0
TraesCS4A01G134000.1	Others	Eukaryotic translation initiation factor 2 beta subunit, putative, expressed	0.02	0.02	3.916	0.02	1.414		1.95805e-16	1.50617e-16	0.00797102	1.33792e-16	0.879096						195793									405075	726134		766631				tr|Q10LV9|Q10LV9_ORYSJ	PF01873: Domain found in IF2B/IF5	IPR002735: Translation initiation factor IF2/IF5; IPR016189: Translation initiation factor IF2/IF5, N-terminal; IPR016190: Translation initiation factor IF2/IF5, zinc-binding	GO:0003743 MF: translation initiation factor activity;GO:0006413 BP: translational initiation	G	PF01873	IPR002735; IPR016189; IPR016190	GO:0003743; GO:0006413	0
TraesCS7A01G050200.1	Others	DAG protein, chloroplastic	0.02	0.933	1.613	0.57	50	0.02	1.95805e-16	0.985011	0.543187	0.599386	2.91133e-16	1.11008e-16					166779	680898	626162	714623	271792	820298		474464					476424	706710	1.05327e+06	1.44065e+06	tr|A0A1D1YIN5|A0A1D1YIN5_9ARAE	0	0	0	G	0	0	0	0
TraesCS5B01G228300.1	Others	Chloroplast lysine N-methyltransferase	50		50	0.02	50	50	1.95805e-16		2.14729e-16	1.33792e-16	2.91133e-16	1.11008e-16	388354	448778	438476	374412													126195	105167			tr|A4SAM9|A4SAM9_OSTLU	PF00856: SET domain; PF09273: Rubisco LSMT substrate-binding	IPR001214: SET domain; IPR011192: Rubisco LSMT methyltransferase, plant; IPR015353: Rubisco LSMT, substrate-binding domain	GO:0005515 MF: protein binding;GO:0009507 CC: chloroplast;GO:0030785 MF: [ribulose-bisphosphate carboxylase]-lysine N-methyltransferase activity	G	PF00856; PF09273	IPR001214; IPR011192; IPR015353	GO:0005515; GO:0009507; GO:0030785	0
TraesCS5A01G482400.1	Others	Hsp70 nucleotide exchange factor fes1	0.02	0.02	0.02		0.02		1.95805e-16	1.50617e-16	2.14729e-16		2.91133e-16						386403	264119	336594	472137							64857.2						tr|M8A178|M8A178_TRIUA	PF08609: Nucleotide exchange factor Fes1	IPR011989: Armadillo-like helical; IPR013918: Nucleotide exchange factor Fes1; IPR016024: Armadillo-type fold; IPR034085: TOG domain	GO:0005488 MF: binding	G	PF08609	IPR011989; IPR013918; IPR016024; IPR034085	GO:0005488	0
TraesCS2A01G033600.1	Others	Chitinase	0.02	0.847	0.614	1.31	1.163	0.02	1.95805e-16	0.99984	0.767646	0.936462	0.959377	1.11008e-16					1.33045e+06	1.79311e+06	547385	1.2312e+06	1.04971e+06	1.12833e+06	875771	1.12583e+06	617161	853352	467608	841073	650507	1.04547e+06	860231	680820	tr|Q9SQL3|Q9SQL3_POAPR	PF00187: Chitin recognition protein; PF00182: Chitinase class I	IPR000726: Glycoside hydrolase, family 19, catalytic; IPR001002: Chitin-binding, type 1; IPR016283: Glycoside hydrolase, family 19; IPR018371: Chitin-binding, type 1, conserved site; IPR023346: Lysozyme-like domain	GO:0004568 MF: chitinase activity;GO:0005975 BP: carbohydrate metabolic process;GO:0006032 BP: chitin catabolic process;GO:0008061 MF: chitin binding;GO:0016998 BP: cell wall macromolecule catabolic process	G	PF00187; PF00182	IPR000726; IPR001002; IPR016283; IPR018371; IPR023346	GO:0004568; GO:0005975; GO:0006032; GO:0008061; GO:0016998	0
TraesCS7D01G377200.1	Others	ABC transporter B family protein	50		50	0.02	2.924	50	1.95805e-16		2.14729e-16	1.33792e-16	0.498504	1.11008e-16		37552.1	234170										71950		54194.5		300882			110813	tr|A0A072URQ8|A0A072URQ8_MEDTR	PF00664: ABC transporter transmembrane region; PF00005: ABC transporter	IPR003439: ABC transporter-like; IPR003593: AAA+ ATPase domain; IPR011527: ABC transporter type 1, transmembrane domain; IPR017871: ABC transporter, conserved site; IPR027417: P-loop containing nucleoside triphosphate hydrolase	GO:0005524 MF: ATP binding;GO:0006810 BP: transport;GO:0016021 CC: integral component of membrane;GO:0016887 MF: ATPase activity;GO:0042626 MF: ATPase activity, coupled to transmembrane movement of substances;GO:0055085 BP: transmembrane transport	G	PF00664; PF00005	IPR003439; IPR003593; IPR011527; IPR017871; IPR027417	GO:0005524; GO:0006810; GO:0016021; GO:0016887; GO:0042626; GO:0055085	0
TraesCS5D01G307200.1	Others	Trigger factor	0.02	3.374	0.02	50	0.02	0.02	1.95805e-16	0.14797	2.14729e-16	1.33792e-16	2.91133e-16	1.11008e-16					189202		212561		425536		1.07589e+06				256065	88113.8					tr|M8AA00|M8AA00_TRIUA	PF05697: Bacterial trigger factor protein (TF)	IPR008881: Trigger factor, ribosome-binding, bacterial	GO:0006457 BP: protein folding;GO:0015031 BP: protein transport	G	PF05697	IPR008881	GO:0006457; GO:0015031	0
TraesCS6B01G060200.1	Others	NAD(P)-binding Rossmann-fold superfamily protein	0.02	0.02	2.576	0.02	1.541		1.95805e-16	1.50617e-16	0.179053	1.33792e-16	0.860451						194089	191308	144621	160690					82419.8	290688		375444	459652	531323	353215	436527	tr|A0A0K9NMI4|A0A0K9NMI4_ZOSMR	PF13460: NAD(P)H-binding	IPR016040: NAD(P)-binding domain	0	G	PF13460	IPR016040	0	0
TraesCS2B01G400300.1	Others	3-hydroxyacyl-[acyl-carrier-protein] dehydratase FabZ	0.02	0.02	1.836	0.02	50		1.95805e-16	1.50617e-16	0.558175	1.33792e-16	2.91133e-16							92538.5		128976									227178	123164	177085	260627	tr|A0A1E5V3F0|A0A1E5V3F0_9POAL	PF07977: FabA-like domain	IPR010084: Beta-hydroxyacyl-(acyl-carrier-protein) dehydratase FabZ; IPR013114: Beta-hydroxydecanoyl thiol ester dehydrase, FabA/FabZ; IPR029069: HotDog domain	GO:0005737 CC: cytoplasm;GO:0006633 BP: fatty acid biosynthetic process;GO:0016836 MF: hydro-lyase activity	G	PF07977	IPR010084; IPR013114; IPR029069	GO:0005737; GO:0006633; GO:0016836	0
TraesCSU01G101000.1	Others	Clathrin light chain	0.02	0.793	0.664	1.22	2.729	0.02	1.95805e-16	0.998655	0.854145	0.963237	0.350866	1.11008e-16					702917	777329	591145	670498	625640	523988	439603	584623		164895			408563	495639			tr|A0A1D6C816|A0A1D6C816_WHEAT	0	0	0	G	0	0	0	0
TraesCS4D01G015800.1	Others	Thaumatin like protein	0.02	0.02	0.02		0.02		1.95805e-16	1.50617e-16	2.14729e-16		2.91133e-16						1.21228e+06	1.26908e+06	1.18706e+06							585737		89324.2					tr|A9ZMG0|A9ZMG0_NEPAL	PF00314: Thaumatin family	IPR001938: Thaumatin; IPR017949: Thaumatin, conserved site	0	G	PF00314	IPR001938; IPR017949	0	0
TraesCS7A01G439100.1	Others	Copper-transporting ATPase	0.02	1.166	5.468	0.195	2.037	0.02	1.95805e-16	0.923245	0.000671408	0.000607274	0.421437	1.11008e-16						131062				86862.3	159963	152771		298432		414505	443629	933581	651995	787585	sp|O08462|COPA3_HELPX	PF00122: E1-E2 ATPase; PF00702: haloacid dehalogenase-like hydrolase	IPR001757: P-type ATPase; IPR008250: P-type ATPase, A domain; IPR018303: P-type ATPase, phosphorylation site; IPR023214: HAD-like domain; IPR023298: P-type ATPase, transmembrane domain; IPR023299: P-type ATPase, cytoplasmic domain N; IPR027256: P-type ATPase, subfamily IB	GO:0000166 MF: nucleotide binding;GO:0006812 BP: cation transport;GO:0016021 CC: integral component of membrane;GO:0019829 MF: cation-transporting ATPase activity;GO:0046872 MF: metal ion binding	G	PF00122; PF00702	IPR001757; IPR008250; IPR018303; IPR023214; IPR023298; IPR023299; IPR027256	GO:0000166; GO:0006812; GO:0016021; GO:0019829; GO:0046872	0
TraesCS1D01G404700.1	Others	Fasciclin-like arabinogalactan protein	0.02	0.02	0.825	0.02	0.312		1.95805e-16	1.50617e-16	0.989582	1.33792e-16	0.16938						435583	371541	393986	438614					1.29894e+06	889503	1.11392e+06	1.05478e+06	354690	364083	322827	310857	tr|G7L2R9|G7L2R9_MEDTR	PF02469: Fasciclin domain	IPR000782: FAS1 domain	0	G	PF02469	IPR000782	0	0
TraesCS6B01G005500.1	Others	Protein disulfide-isomerase	0.02	0.02	0.431	0.02	0.578		1.95805e-16	1.50617e-16	0.556125	1.33792e-16	0.864089						471339	387655	414235	413914					291670	350498	383854	212957		174208	196093	178357	tr|A0A1D6ADT7|A0A1D6ADT7_WHEAT	PF00085: Thioredoxin; PF13848: Thioredoxin-like domain	IPR005788: Disulphide isomerase; IPR005792: Protein disulphide isomerase; IPR012336: Thioredoxin-like fold; IPR013766: Thioredoxin domain; IPR017937: Thioredoxin, conserved site	GO:0005783 CC: endoplasmic reticulum;GO:0016853 MF: isomerase activity;GO:0045454 BP: cell redox homeostasis	G	PF00085; PF13848	IPR005788; IPR005792; IPR012336; IPR013766; IPR017937	GO:0005783; GO:0016853; GO:0045454	0
TraesCS2D01G196100.1	Others	NADH dehydrogenase (Ubiquinone) iron-sulfur protein 4, mitochondrial	50		50	0.02	50	50	1.95805e-16		2.14729e-16	1.33792e-16	2.91133e-16	1.11008e-16	124028	108442															669943	335476	590929	676319	tr|A0A199URJ5|A0A199URJ5_ANACO	PF04800: ETC complex I subunit conserved region	IPR006885: NADH dehydrogenase ubiquinone Fe-S protein 4, mitochondrial	GO:0016651 MF: oxidoreductase activity, acting on NAD(P)H;GO:0022900 BP: electron transport chain	G	PF04800	IPR006885	GO:0016651; GO:0022900	0
TraesCS5A01G467000.1	Others	Peptidyl-prolyl cis-trans isomerase	0.02	0.697	0.214	3.098	50	0.02	1.95805e-16	0.985011	0.0421847	0.0442495	2.91133e-16	1.11008e-16					630466	907441	741925	713032	520220	419642	514322	597041						255742	102079		tr|A0A1D5YH19|A0A1D5YH19_WHEAT	PF00160: Cyclophilin type peptidyl-prolyl cis-trans isomerase/CLD	IPR002130: Cyclophilin-type peptidyl-prolyl cis-trans isomerase domain; IPR020892: Cyclophilin-type peptidyl-prolyl cis-trans isomerase, conserved site; IPR024936: Cyclophilin-type peptidyl-prolyl cis-trans isomerase; IPR029000: Cyclophilin-like domain	GO:0000413 BP: protein peptidyl-prolyl isomerization;GO:0003755 MF: peptidyl-prolyl cis-trans isomerase activity;GO:0006457 BP: protein folding	G	PF00160	IPR002130; IPR020892; IPR024936; IPR029000	GO:0000413; GO:0003755; GO:0006457	0
TraesCS7D01G276300.1	Others	Chlorophyll a-b binding protein, chloroplastic	0.023	5.432	1.843	2.938	0.416	0.02	6.02316e-13	1.85926e-10	0.0828842	0.0611686	0.0681129	1.11008e-16			113047		5.09602e+06	4.77399e+06	6.20529e+06	4.61161e+06	2.34652e+07	2.817e+07	2.83304e+07	2.72042e+07	3.19893e+07	2.2512e+07	2.2598e+07	1.63594e+07	9990199	7.24081e+06	9.61609e+06	9.16965e+06	tr|A0A1D6DEW4|A0A1D6DEW4_WHEAT	PF00504: Chlorophyll A-B binding protein	IPR022796: Chlorophyll A-B binding protein; IPR023329: Chlorophyll a/b binding protein domain	0	G	PF00504	IPR022796; IPR023329	0	0
TraesCS1A01G265800.1	Others	Wound-induced protease inhibitor	0.044	0.573	0.485	1.163	3.265	0.078	5.87296e-12	0.274625	0.0899589	0.98481	0.000844152	1.14778e-06	800883	1.25966e+06	830633	722356	1.79205e+07	1.50122e+07	2.31734e+07	1.89105e+07	1.14363e+07	1.17174e+07	1.06289e+07	1.01111e+07	1.99222e+06	2.79538e+06	2.70452e+06	2.78288e+06	1.36346e+07	9.04329e+06	6.92251e+06	1.03488e+07	tr|Q5YF94|Q5YF94_ZEADI	0	IPR000877: Proteinase inhibitor I12, Bowman-Birk	GO:0004867 MF: serine-type endopeptidase inhibitor activity;GO:0005576 CC: extracellular region	G	0	IPR000877	GO:0004867; GO:0005576	0
TraesCS4A01G363800.1	Others	Elongation factor	21.747	0.02	20.983	0.02	50	50	3.27593e-09	1.50617e-16	3.18795e-12	1.33792e-16	2.91133e-16	1.11008e-16	599967	973661	985640	1.11307e+06		45045.8											973054	1.05233e+06	692304	918157	tr|Q7XTK1|Q7XTK1_ORYSJ	PF00009: Elongation factor Tu GTP binding domain; PF03144: Elongation factor Tu domain 2; PF14492: Elongation Factor G, domain II; PF03764: Elongation factor G, domain IV; PF00679: Elongation factor G C-terminus	IPR000640: Translation elongation factor EFG, V domain; IPR000795: Transcription factor, GTP-binding domain; IPR004161: Translation elongation factor EFTu-like, domain 2; IPR005225: Small GTP-binding protein domain; IPR005517: Translation elongation factor EFG/EF2, domain IV; IPR009000: Translation protein, beta-barrel domain; IPR009022: Elongation factor G, III-V domain; IPR014721: Ribosomal pro…	GO:0003924 MF: GTPase activity;GO:0005525 MF: GTP binding	G	PF00009; PF03144; PF14492; PF03764; PF00679	IPR000640; IPR000795; IPR004161; IPR005225; IPR005517; IPR009000; IPR009022; IPR014721; IPR020568; IPR027417; IPR031157	GO:0003924; GO:0005525	0
TraesCS1A01G041400.1	Others	Chymotrypsin inhibitor	0.061	0.948	0.488	1.687	1.373	0.072	3.6811e-09	0.99984	0.0947836	0.651547	0.721204	3.54253e-08	722680	593911	830581	976313	1.88708e+07	1.40988e+07	1.76036e+07	1.40832e+07	1.38964e+07	1.37875e+07	1.42217e+07	1.45428e+07	6.90828e+06	9.00719e+06	7.12433e+06	6.64728e+06	1.14513e+07	1.04618e+07	9.44572e+06	9.44341e+06	sp|P83472|ICI_LUMTE	PF00280: Potato inhibitor I family	IPR000864: Proteinase inhibitor I13, potato inhibitor I	GO:0004867 MF: serine-type endopeptidase inhibitor activity;GO:0009611 BP: response to wounding	G	PF00280	IPR000864	GO:0004867; GO:0009611	0
TraesCS7D01G375700.1	Others	Polyamine oxidase	0.076	5.374	5.638	1.017	1.021	0.02	4.27088e-08	2.46323e-10	9.0442e-11	0.995378	0.979775	1.11008e-16	3.60207e+06	3.83302e+06	3.78691e+06	3.07347e+06	1.5217e+07	1.55922e+07	1.61305e+07	1.61185e+07	7.54285e+07	7.50514e+07	7.52556e+07	6.87371e+07	7.48715e+07	8.01174e+07	7.28982e+07	7.88459e+07	8.38028e+07	8.4282e+07	8.57555e+07	8.86042e+07	tr|M8D4R5|M8D4R5_AEGTA	PF01593: Flavin containing amine oxidoreductase	IPR002937: Amine oxidase; IPR023753: FAD/NAD(P)-binding domain	GO:0016491 MF: oxidoreductase activity;GO:0055114 BP: oxidation-reduction process	G	PF01593	IPR002937; IPR023753	GO:0016491; GO:0055114	0
TraesCS7B01G345700.1	Others	Intracellular protease 1	9.294	0.02	0.524	0.02	50	50	6.01543e-08	1.50617e-16	0.75157	1.33792e-16	2.91133e-16	1.11008e-16	6.83804e+06	7.76397e+06	7.44023e+06	6.45973e+06	522856	831680	541306	586664									150629	383117	227232	182294	tr|W9S280|W9S280_9ROSA	PF01965: DJ-1/PfpI family	IPR002818: DJ-1/PfpI; IPR029062: Class I glutamine amidotransferase-like	0	G	PF01965	IPR002818; IPR029062	0	0
TraesCS3B01G147600.1	Others	NADH-cytochrome b5 reductase	0.043	0.801	0.645	1.298	1.693	0.07	6.08513e-08	0.979144	0.685509	0.941439	0.537701	0.000264682	37191.4		69456.2	40620.5	4.0989e+06	3.5073e+06	3.64605e+06	4.06865e+06	3.24081e+06	3.73082e+06	3.56181e+06	3.53231e+06	1.61652e+06	2.20461e+06	1.78792e+06	1.67442e+06	2.64879e+06	2.82363e+06	2.58803e+06	2.84034e+06	tr|A0A077RXF0|A0A077RXF0_WHEAT	PF00970: Oxidoreductase FAD-binding domain; PF00175: Oxidoreductase NAD-binding domain	IPR001433: Oxidoreductase FAD/NAD(P)-binding; IPR001709: Flavoprotein pyridine nucleotide cytochrome reductase; IPR001834: NADH:cytochrome b5 reductase (CBR); IPR008333: Oxidoreductase, FAD-binding domain; IPR017927: Ferredoxin reductase-type FAD-binding domain; IPR017938: Riboflavin synthase-like beta-barrel	GO:0016491 MF: oxidoreductase activity;GO:0055114 BP: oxidation-reduction process	G	PF00970; PF00175	IPR001433; IPR001709; IPR001834; IPR008333; IPR017927; IPR017938	GO:0016491; GO:0055114	0
TraesCS1A01G396800.1	Others	Fasciclin-like arabinogalactan protein	0.03	0.02	0.45	0.02	50	50	1.12074e-07	1.50617e-16	0.36153	1.33792e-16	2.91133e-16	1.11008e-16	49283.7				1.78422e+06	1.94521e+06	1.49509e+06	1.52177e+06									925356		756786	636546	tr|G7L2R9|G7L2R9_MEDTR	PF02469: Fasciclin domain	IPR000782: FAS1 domain	0	G	PF02469	IPR000782	0	0
TraesCS5D01G266000.1	Others	Heat shock protein, putative	0.055	0.338	0.696	0.488	1.07	0.174	9.96059e-07	0.112738	0.795012	0.366872	0.979372	0.104922		181082	249306	138638	2.93455e+06	3.58623e+06	2.97308e+06	3.13787e+06	1.12688e+06	1.16722e+06	1.15824e+06	1.46494e+06	1.8888e+06	2.12376e+06	2.2157e+06	2.25552e+06	2.1141e+06	2.40742e+06	2.27044e+06	2.47116e+06	tr|B9RMP5|B9RMP5_RICCO	PF00011: Hsp20/alpha crystallin family	IPR002068: Alpha crystallin/Hsp20 domain; IPR008978: HSP20-like chaperone	0	G	PF00011	IPR002068; IPR008978	0	0
TraesCS7B01G390600.1	Others	F-box protein	12.218	6.221	5.846	1.105	0.882	1.964	1.57137e-06	0.00468528	0.000102243	0.988469	0.981851	0.414022		2.08666e+06		1.91772e+06		163727			1.10715e+06	936990			1.06699e+06	1.10323e+06			957160	1.04792e+06	756533		tr|R7WFH9|R7WFH9_AEGTA	PF00646: F-box domain	IPR001810: F-box domain	GO:0005515 MF: protein binding	TE?	PF00646	IPR001810	GO:0005515	0
TraesCS2D01G150600.1	Others	10 kDa chaperonin	0.079	1.099	0.552	1.95	1.831	0.065	1.13078e-05	0.952795	0.382433	0.463426	0.303519	7.78122e-07	342815	355430	425888	503022	8.06781e+06	7.88416e+06	7.14506e+06	6.55262e+06	9.4647e+06	7.84067e+06	7.03361e+06	8.92136e+06	1.77706e+06	2.31349e+06	2.21057e+06	1.66665e+06	4.60481e+06	3.64695e+06	4.46228e+06	4.21663e+06	tr|M8B1C1|M8B1C1_AEGTA	PF00166: Chaperonin 10 Kd subunit	IPR011032: GroES-like; IPR020818: GroES chaperonin family	GO:0005737 CC: cytoplasm;GO:0006457 BP: protein folding	G	PF00166	IPR011032; IPR020818	GO:0005737; GO:0006457	0
TraesCS4A01G431300.1	Others	Acid phosphatase 1	0.115	1.191	1.178	0.967	1.163	0.097	1.21976e-05	0.825169	0.785301	0.989176	0.906879	2.05004e-06	5.5685e+06	5.54201e+06	4.77098e+06	5.00374e+06	4.4837e+07	4.75817e+07	4.30916e+07	4.52315e+07	6.30524e+07	5.8078e+07	5.34282e+07	5.81737e+07	5.75472e+07	5.11763e+07	5.02725e+07	5.24379e+07	6.78505e+07	8.28845e+07	7.33923e+07	7.18403e+07	tr|M7Z3H3|M7Z3H3_TRIUA	PF03767: HAD superfamily, subfamily IIIB (Acid phosphatase)	IPR005519: Acid phosphatase, class B-like; IPR010028: Acid phosphatase, plant; IPR023214: HAD-like domain	GO:0003993 MF: acid phosphatase activity	G	PF03767	IPR005519; IPR010028; IPR023214	GO:0003993	0
TraesCS5B01G016100.1	Others	Thaumatin-like protein	0.125	0.942	0.927	0.91	1.862	0.113	3.42671e-05	0.99984	0.992053	0.988469	0.200123	1.28489e-05	2.27852e+06	2.41767e+06	2.60718e+06	2.97509e+06	3.59247e+07	3.69051e+07	4.16e+07	3.76487e+07	3.3399e+07	3.26513e+07	3.53242e+07	3.30851e+07	2.1248e+07	2.00887e+07	1.93118e+07	1.96657e+07	42711491	3.14549e+07	3.17869e+07	4.18526e+07	tr|Q8S4P7|Q8S4P7_WHEAT	PF00314: Thaumatin family	IPR001938: Thaumatin; IPR017949: Thaumatin, conserved site	0	G	PF00314	IPR001938; IPR017949	0	0
TraesCS3D01G164500.1	Others	Plasma membrane-associated cation-binding protein 1	0.143	0.978	1.074	1.221	1.76	0.174	0.000154283	0.988162	0.888693	0.963237	0.278935	0.0010942	3.15718e+06	3.15185e+06	2.29997e+06	2.46725e+06	2.36319e+07	2.50342e+07	2.52152e+07	2.42574e+07	2.71715e+07	2.34792e+07	2.71382e+07	2.67789e+07	1.53046e+07	1.48125e+07	1.18125e+07	1.39589e+07	2.72271e+07	2.82317e+07	3.24738e+07	2.56229e+07	tr|A0A199VTZ9|A0A199VTZ9_ANACO	PF05558: DREPP plasma membrane polypeptide	IPR008469: DREPP family	GO:0046658 CC: anchored component of plasma membrane;GO:0051716 BP: cellular response to stimulus	G	PF05558	IPR008469	GO:0046658; GO:0051716	0
TraesCS5A01G121000.1	Others	Adenylate kinase	0.093	0.869	0.776	0.852	1.654	0.102	0.000204157	0.985011	0.878832	0.970336	0.529363	0.00219796	398740	168185	121045		3.8537e+06	4.17002e+06	3.78571e+06	5.39855e+06	3.18132e+06	3.83278e+06	2.88938e+06	3.87473e+06	1.62909e+06	2.28226e+06	1.57917e+06	2.5563e+06	3.20601e+06	3.1806e+06	4.0285e+06	4.04904e+06	tr|B7FN18|B7FN18_MEDTR	PF00406: Adenylate kinase; PF05191: Adenylate kinase, active site lid	IPR000850: Adenylate kinase/UMP-CMP kinase; IPR006259: Adenylate kinase subfamily; IPR007862: Adenylate kinase, active site lid domain; IPR027417: P-loop containing nucleoside triphosphate hydrolase; IPR033690: Adenylate kinase, conserved site	GO:0004017 MF: adenylate kinase activity;GO:0005524 MF: ATP binding;GO:0006139 BP: nucleobase-containing compound metabolic process;GO:0016776 MF: phosphotransferase activity, phosphate group as acceptor;GO:0019205 MF: nucleobase-containing compound kinase activity	G	PF00406; PF05191	IPR000850; IPR006259; IPR007862; IPR027417; IPR033690	GO:0004017; GO:0005524; GO:0006139; GO:0016776; GO:0019205	0
TraesCS1A01G030100.1	Others	NAD(P)-binding rossmann-fold protein	0.126	1.645	0.833	1.632	0.895	0.152	0.000272194	0.229615	0.899467	0.711008	0.982994	0.00337647	282998	270591	357347	2.11536e+06	1.15179e+07	1.08301e+07	9.94541e+06	8.05061e+06	6.75766e+06	9.99437e+06	8.10135e+06	8.64935e+06	1.07577e+07	1.10264e+07	6.21586e+06	6.15137e+06	9.94972e+06	8.43383e+06	6.55151e+06	7.21895e+06	tr|I3TAJ6|I3TAJ6_MEDTR	PF13460: NAD(P)H-binding	IPR016040: NAD(P)-binding domain	0	G	PF13460	IPR016040	0	0
TraesCS7B01G221500.1	Others	Far upstream element-binding protein	0.062	0.782	0.368	2.053	0.922	0.077	0.000524435	0.98866	0.275252	0.382787	0.99486	0.0124858	53078.4		73690.2		1.21896e+06	824065	1.1582e+06	1.07319e+06	972213	92255.8	755873	934510		505235		390389	439612	436080	382506	381216	tr|A0A0K9NLP2|A0A0K9NLP2_ZOSMR	PF00013: KH domain	IPR004087: K Homology domain; IPR004088: K Homology domain, type 1	GO:0003676 MF: nucleic acid binding;GO:0003723 MF: RNA binding	G	PF00013	IPR004087; IPR004088	GO:0003676; GO:0003723	0
TraesCS3B01G175900.1	Others	Cold induced protein	0.161	0.542	0.695	0.88	1.361	0.358	0.000557452	0.193605	0.668662	0.986719	0.740497	0.178867	3.81501e+06	1.2505e+06	4.0361e+06	2.27768e+06	3.44839e+07	2.98611e+07	3.23084e+07	2.77635e+07	3.74318e+07	3.35436e+07	3.70742e+07	4.20183e+07	3.22937e+07	2.74967e+07	2.80258e+07	2.36218e+07	2.99732e+07	2.50144e+07	2.74916e+07	2.44225e+07	tr|W5D5R6|W5D5R6_WHEAT	0	0	0	G	0	0	0	0
TraesCS7D01G499200.1	Others	Lysosomal Pro-X carboxypeptidase	0.073	0.107	0.202	0.51	2.636	0.755	0.000557452	0.000392169	0.00521617	0.436133	0.484361	0.991694		118580			1.71393e+06	1.2636e+06	1.69193e+06	1.57677e+06	135426	182179				175487		76768.4	330762	242220	386378	327531	tr|N1QUJ6|N1QUJ6_AEGTA	PF05577: Serine carboxypeptidase S28	IPR008758: Peptidase S28; IPR029058: Alpha/Beta hydrolase fold	GO:0006508 BP: proteolysis;GO:0008236 MF: serine-type peptidase activity	G	PF05577	IPR008758; IPR029058	GO:0006508; GO:0008236	0
TraesCS5D01G027600.1	Others	Cysteine synthase	0.083	5.06	2.41	2.065	0.391	0.02	0.000631429	1.90857e-07	0.010525	0.374587	0.0399089	1.11008e-16	211110	236478	195898	209347	2.71649e+06	2.334e+06	2.79106e+06	2.90975e+06	1.30084e+07	1.54411e+07	1.1943e+07	1.45775e+07	1.73399e+07	1.86871e+07	1.5839e+07	1.37157e+07	7116354	6.92091e+06	6.32422e+06	5.69415e+06	tr|A0A1D6A472|A0A1D6A472_WHEAT	PF00291: Pyridoxal-phosphate dependent enzyme	IPR001216: Cysteine synthase/cystathionine beta-synthase, pyridoxal-phosphate attachment site; IPR001926: Tryptophan synthase beta subunit-like PLP-dependent enzyme; IPR005856: Cysteine synthase; IPR005859: Cysteine synthase CysK	GO:0004124 MF: cysteine synthase activity;GO:0006535 BP: cysteine biosynthetic process from serine	G	PF00291	IPR001216; IPR001926; IPR005856; IPR005859	GO:0004124; GO:0006535	0
TraesCS6A01G090300.1	Others	Eukaryotic translation initiation factor 3 subunit F	6.387	0.02	5.074	0.02	5.38	50	0.000679619	1.50617e-16	0.00111895	1.33792e-16	0.0027453	1.11008e-16	790665	807794	877424	899735		132859	130782								124315		730496	907979	612446	534093	tr|W5GCA3|W5GCA3_WHEAT	PF01398: JAB1/Mov34/MPN/PAD-1 ubiquitin protease; PF13012: Maintenance of mitochondrial structure and function	IPR000555: JAB1/MPN/MOV34 metalloenzyme domain; IPR024969: Rpn11/EIF3F, C-terminal; IPR027531: Eukaryotic translation initiation factor 3 subunit F	GO:0003743 MF: translation initiation factor activity;GO:0005515 MF: protein binding;GO:0005737 CC: cytoplasm;GO:0005852 CC: eukaryotic translation initiation factor 3 complex	G	PF01398; PF13012	IPR000555; IPR024969; IPR027531	GO:0003743; GO:0005515; GO:0005737; GO:0005852	0
TraesCS2B01G496600.1	Others	Apolipoprotein D	0.115	1.017	0.981	1.046	0.779	0.1	0.000783134	0.985011	0.962139	0.989176	0.916422	9.98391e-05	125589	284815	137499	275035	4.36722e+06	4.55446e+06	4.41144e+06	4.74897e+06	4.41787e+06	4.60905e+06	4.18703e+06	5.08449e+06	5.18858e+06	5.85359e+06	5.58409e+06	3.04389e+06	4.27683e+06	2.40251e+06	2.29037e+06	4.05162e+06	tr|M8BHZ3|M8BHZ3_AEGTA	PF08212: Lipocalin-like domain	IPR000566: Lipocalin/cytosolic fatty-acid binding domain; IPR012674: Calycin; IPR022272: Lipocalin family conserved site	0	G	PF08212	IPR000566; IPR012674; IPR022272	0	0
TraesCS7A01G266500.1	Others	Peptidylprolyl isomerase	0.169	0.946	0.911	1.016	2.087	0.196	0.000864451	0.99984	0.983272	0.996375	0.0786832	0.0031213	3.57645e+06	3.87965e+06	3.79872e+06	3.36419e+06	2.21528e+07	2.07996e+07	1.94234e+07	2.15118e+07	1.68831e+07	1.72133e+07	1.77616e+07	1.9665e+07	9.5877e+06	8.37889e+06	9.59323e+06	7.89608e+06	1.9075e+07	1.76811e+07	1.77715e+07	1.77194e+07	tr|A0A1D6BUR5|A0A1D6BUR5_WHEAT	PF00254: FKBP-type peptidyl-prolyl cis-trans isomerase	IPR001179: FKBP-type peptidyl-prolyl cis-trans isomerase domain	0	G	PF00254	IPR001179	0	0
TraesCS5A01G390200.1	Others	Strictosidine synthase	0.078	0.677	1.099	0.742	0.374	0.202	0.000933703	0.975794	0.881757	0.909357	0.243063	0.281963		77607.1			1.17267e+06	1.41097e+06	318979	1.22268e+06		338946		936040	1.64179e+06	1.88821e+06	1.17414e+06	2.2153e+06		316945	615214		tr|B6TY34|B6TY34_MAIZE	PF03088: Strictosidine synthase	IPR011042: Six-bladed beta-propeller, TolB-like; IPR018119: Strictosidine synthase, conserved region	GO:0009058 BP: biosynthetic process;GO:0016844 MF: strictosidine synthase activity	G	PF03088	IPR011042; IPR018119	GO:0009058; GO:0016844	0
TraesCS7A01G410100.1	Others	Peptidyl-prolyl cis-trans isomerase	6.338	0.02	6.747	0.02	50	50	0.0015253	1.50617e-16	0.000112279	1.33792e-16	2.91133e-16	1.11008e-16	481675	357641	680369	435005	101035	59948.2											666108	679675	485662	405698	tr|M0XII1|M0XII1_HORVV	PF00160: Cyclophilin type peptidyl-prolyl cis-trans isomerase/CLD	IPR002130: Cyclophilin-type peptidyl-prolyl cis-trans isomerase domain; IPR020892: Cyclophilin-type peptidyl-prolyl cis-trans isomerase, conserved site; IPR029000: Cyclophilin-like domain	GO:0000413 BP: protein peptidyl-prolyl isomerization;GO:0003755 MF: peptidyl-prolyl cis-trans isomerase activity;GO:0006457 BP: protein folding	G	PF00160	IPR002130; IPR020892; IPR029000	GO:0000413; GO:0003755; GO:0006457	0
TraesCS7A01G246700.1	Others	DSBA oxidoreductase family protein	0.087	0.459	0.753	0.675	1.612	0.201	0.0018567	0.687399	0.901727	0.819634	0.725329	0.282668	125828				1.53751e+06	1.40563e+06	1.48131e+06	1.22831e+06	883670	626657		581547	80929.6	922977	689033	631625	1136568	803756	1.19252e+06	994976	tr|A0A0K9P774|A0A0K9P774_ZOSMR	PF01323: DSBA-like thioredoxin domain	IPR001853: DSBA-like thioredoxin domain; IPR012336: Thioredoxin-like fold	GO:0015035 MF: protein disulfide oxidoreductase activity	G	PF01323	IPR001853; IPR012336	GO:0015035	0
TraesCS5B01G501800.1	Others	Thylakoid soluble phosphoprotein	0.183	1.507	1.001	1.82	1.168	0.094	0.00194342	0.345818	0.955561	0.567168	0.906879	1.36151e-06	8.30211e+06	6.40607e+06	7.99035e+06	8.59779e+06	3.37485e+07	3.16499e+07	3.68934e+07	3.87929e+07	3.1118e+07	3.48538e+07	3.14099e+07	3.32815e+07	1.75867e+07	1.32807e+07	2.00914e+07	1.44193e+07	5.20415e+07	3.56748e+07	2.84443e+07	4.44641e+07	tr|Q8GT36|Q8GT36_SPIOL	PF11493: Thylakoid soluble phosphoprotein TSP9	IPR021584: Thylakoid soluble phosphoprotein TSP9	0	G	PF11493	IPR021584	0	0
TraesCS2A01G477700.1	Others	Non-specific lipid-transfer protein	0.091	0.559	0.148	3.882	1.027	0.163	0.00197695	0.740778	3.88406e-05	0.00829288	0.982994	0.0545461		179771	264129	224628	3.36493e+06	2.09525e+06	2.7596e+06	1.62999e+06	1.34508e+06	1.41965e+06	1.27192e+06	1.41537e+06		346124			357700			353160	tr|M7YJJ9|M7YJJ9_TRIUA	PF00234: Protease inhibitor/seed storage/LTP family	IPR000528: Plant lipid transfer protein/Par allergen; IPR016140: Bifunctional inhibitor/plant lipid transfer protein/seed storage helical domain	GO:0006869 BP: lipid transport;GO:0008289 MF: lipid binding	G	PF00234	IPR000528; IPR016140	GO:0006869; GO:0008289	0
TraesCS2B01G133500.1	Others	Photosystem I reaction center subunit N	0.184	1.605	1.276	1.206	2.092	0.121	0.00202902	0.236695	0.665959	0.964335	0.077514	2.76571e-05	2.05609e+07	1.79016e+07	1.98887e+07	1.90915e+07	1.0709e+08	1.08815e+08	1.03266e+08	1.0403e+08	1.48376e+08	1.66677e+08	1.52541e+08	1.68471e+08	7.60377e+07	7.04284e+07	6.65138e+07	6.22541e+07	154951213	1.0733e+08	1.32417e+08	1.20642e+08	tr|B4FAC2|B4FAC2_MAIZE	PF05479: Photosystem I reaction centre subunit N (PSAN or PSI-N)	IPR008796: Photosystem I reaction centre subunit N, chloroplastic	GO:0009522 CC: photosystem I;GO:0015979 BP: photosynthesis	G	PF05479	IPR008796	GO:0009522; GO:0015979	0
TraesCS4A01G245800.1	Others	RNA-binding KH domain-containing protein	0.097	0.685	0.713	0.921	1.43	0.149	0.00221369	0.930944	0.822913	0.988469	0.843487	0.042124	232571	162539	351753		3.41793e+06	2.782e+06	2.00722e+06	1.77161e+06	1.45308e+06	1.34074e+06	1.67118e+06	1.95695e+06	1.39799e+06	1.23892e+06	1.25091e+06	840888	1.8264e+06	1.95677e+06	1.58042e+06	1.45246e+06	tr|A0A061F946|A0A061F946_THECC	PF00013: KH domain	IPR004087: K Homology domain; IPR004088: K Homology domain, type 1	GO:0003676 MF: nucleic acid binding;GO:0003723 MF: RNA binding	G	PF00013	IPR004087; IPR004088	GO:0003676; GO:0003723	0
TraesCS4B01G271800.1	Others	Blue copper protein	0.106	0.02	0.039	0.02	50	50	0.0023447	1.50617e-16	4.71686e-15	1.33792e-16	2.91133e-16	1.11008e-16				282017	2.68926e+06	2.78866e+06	1.98439e+06	2.60764e+06											102196	103375	tr|N1QQN7|N1QQN7_AEGTA	PF02298: Plastocyanin-like domain	IPR003245: Phytocyanin domain; IPR008972: Cupredoxin	GO:0009055 MF: electron carrier activity	G	PF02298	IPR003245; IPR008972	GO:0009055	0
TraesCS6B01G216100.1	Others	Far upstream element-binding protein	0.093	0.79	0.743	1.019	1.249	0.123	0.00241647	0.985011	0.866961	0.995217	0.906879	0.0164477	82704.9	201572	204757	185684	2.56365e+06	2.10961e+06	2.04521e+06	2.03151e+06	1.90603e+06	1.70756e+06	1.66425e+06	1.46717e+06	1.1754e+06	1.52951e+06	1.03851e+06	1.47227e+06	1.94313e+06	1.69853e+06	1.28459e+06	1.6984e+06	tr|A0A0K9PWL1|A0A0K9PWL1_ZOSMR	PF00013: KH domain	IPR004087: K Homology domain; IPR004088: K Homology domain, type 1	GO:0003676 MF: nucleic acid binding;GO:0003723 MF: RNA binding	G	PF00013	IPR004087; IPR004088	GO:0003676; GO:0003723	0
TraesCS5A01G368400.1	Others	RNA-binding protein	5.809	0.02	12.374	0.02	0.848	50	0.00242076	1.50617e-16	3.57172e-09	1.33792e-16	0.974636	1.11008e-16	548286		478375					88165.3								1.28637e+06	811175	2.8179e+06	1.09092e+06		tr|A0A0K9NVY1|A0A0K9NVY1_ZOSMR	PF00076: RNA recognition motif. (a.k.a. RRM, RBD, or RNP domain)	IPR000504: RNA recognition motif domain	GO:0003676 MF: nucleic acid binding	G	PF00076	IPR000504	GO:0003676	0
TraesCS3A01G156800.1	Others	Plasma membrane-associated cation-binding protein 1	0.171	0.429	0.658	0.614	2.2	0.394	0.00260778	0.0538204	0.576509	0.693521	0.0684824	0.467241	1.44797e+06	2.15743e+06	1.5236e+06	3.65004e+06	1.2975e+07	9.79042e+06	1.25961e+07	9.6879e+06	4.54416e+06	4.78724e+06	7.44276e+06	6.81804e+06	3.72942e+06	3.40463e+06	3.44256e+06	2.60386e+06	14283262	7.35552e+06	6.66013e+06	1.18012e+07	tr|A0A199VTZ9|A0A199VTZ9_ANACO	PF05558: DREPP plasma membrane polypeptide	IPR008469: DREPP family	GO:0046658 CC: anchored component of plasma membrane;GO:0051716 BP: cellular response to stimulus	G	PF05558	IPR008469	GO:0046658; GO:0051716	0
TraesCS2B01G189900.1	Others	Cytochrome c oxidase subunit 6B	0.164	1.035	0.658	1.51	0.971	0.243	0.00291393	0.979144	0.597982	0.816111	0.984976	0.0497768	1.45341e+06	1.4937e+06	1.28802e+06	1.32882e+06	1.26239e+07	7.93049e+06	1.04894e+07	8.45566e+06	9.33461e+06	8.70616e+06	9.25388e+06	8.63327e+06	6.73643e+06	6.15038e+06	6.36422e+06	4.40259e+06	7.07824e+06	5.67495e+06	7.37593e+06	6.51945e+06	tr|M8CQP1|M8CQP1_AEGTA	PF02297: Cytochrome oxidase c subunit VIb	IPR003213: Cytochrome c oxidase, subunit VIb	GO:0004129 MF: cytochrome-c oxidase activity;GO:0005739 CC: mitochondrion	G	PF02297	IPR003213	GO:0004129; GO:0005739	0
TraesCS3A01G148700.1	Others	Cold induced protein	0.192	1.107	0.765	1.363	1.226	0.185	0.00294431	0.927057	0.805442	0.910707	0.891283	0.00189925	1.39429e+07	1.47997e+07	1.22705e+07	1.29076e+07	6.978e+07	6.50617e+07	7.09441e+07	7.23943e+07	8.01907e+07	7.14521e+07	7.3799e+07	8.87765e+07	5.0974e+07	4.72164e+07	4.85551e+07	4.25624e+07	6.10454e+07	4.20623e+07	5.29779e+07	6.10014e+07	tr|W5D5R6|W5D5R6_WHEAT	0	0	0	G	0	0	0	0
TraesCS2B01G002100.1	Others	Inosine-5'-monophosphate dehydrogenase	0.097	1.127	0.996	1.071	1.068	0.07	0.00308199	0.929455	0.954016	0.989176	0.979372	0.000594781	240114			111563	2.18406e+06	2.63486e+06	2.06961e+06	3.07038e+06	2.64099e+06	2.94715e+06	2.66514e+06	2.51207e+06	2.36623e+06	2.39972e+06	2.20943e+06	2.59591e+06	2.42796e+06	2.68023e+06	2.36973e+06	2.26775e+06	tr|A0A1D1XTT3|A0A1D1XTT3_9ARAE	PF00571: CBS domain	IPR000644: CBS domain	0	G	PF00571	IPR000644	0	0
TraesCS6D01G066700.1	Others	Peptidyl-prolyl cis-trans isomerase	0.195	1.096	0.693	1.508	1.328	0.176	0.00328665	0.93827	0.663459	0.818142	0.786072	0.0012148	1.63629e+07	1.80053e+07	2.16409e+07	2.09023e+07	8.85451e+07	1.02222e+08	8.22502e+07	8.73643e+07	9.33144e+07	1.01416e+08	8.97656e+07	1.00548e+08	4.48651e+07	4.57899e+07	4.26221e+07	4.9893e+07	73735135	7.05646e+07	6.62427e+07	7.14106e+07	tr|A7UHA9|A7UHA9_9POAL	PF00160: Cyclophilin type peptidyl-prolyl cis-trans isomerase/CLD	IPR002130: Cyclophilin-type peptidyl-prolyl cis-trans isomerase domain; IPR020892: Cyclophilin-type peptidyl-prolyl cis-trans isomerase, conserved site; IPR024936: Cyclophilin-type peptidyl-prolyl cis-trans isomerase; IPR029000: Cyclophilin-like domain	GO:0000413 BP: protein peptidyl-prolyl isomerization;GO:0003755 MF: peptidyl-prolyl cis-trans isomerase activity;GO:0006457 BP: protein folding	G	PF00160	IPR002130; IPR020892; IPR024936; IPR029000	GO:0000413; GO:0003755; GO:0006457	0
TraesCS1A01G097000.1	Others	Chlororespiratory reduction31	0.189	0.721	0.981	0.689	1.549	0.263	0.00357904	0.761676	0.974756	0.840641	0.482543	0.0539464	2.69806e+06	2.67895e+06	2.59233e+06	2.94116e+06	1.17503e+07	1.38841e+07	1.31907e+07	1.42988e+07	1.0674e+07	9.59628e+06	9.24876e+06	6.4129e+06	8.92029e+06	9.70746e+06	8.409e+06	6.02848e+06	1.41094e+07	1.53407e+07	1.30386e+07	1.37986e+07	tr|A0A0F7GY80|A0A0F7GY80_9ROSI	PF11623: Protein of unknown function (DUF3252)	IPR021659: NADH dehydrogenase-like complex, subunit S	GO:0009767 BP: photosynthetic electron transport chain	G	PF11623	IPR021659	GO:0009767	0
TraesCS6A01G253300.1	Others	Dehydrin	0.188	0.586	0.573	1.002	1.523	0.301	0.00392504	0.320103	0.320188	0.999364	0.562686	0.166773	2.16745e+06	2.28273e+06	1.07209e+06	2.04441e+06	1.3195e+07	1.39939e+07	1.53791e+07	1.429e+07	8.94427e+06	7.46829e+06	9.14883e+06	7.4847e+06	4.70957e+06	4.87094e+06	4.27156e+06	5.92066e+06	8.83855e+06	8.51088e+06	6.99955e+06	8.10069e+06	tr|Q5CAQ1|Q5CAQ1_TRITD	PF00257: Dehydrin	IPR000167: Dehydrin; IPR030513: Dehydrin, conserved site	GO:0006950 BP: response to stress;GO:0009415 BP: response to water	G	PF00257	IPR000167; IPR030513	GO:0006950; GO:0009415	0
TraesCS2A01G197900.1	Others	Ribosome recycling factor	0.202	1.1	1.081	1.013	1.256	0.21	0.00456048	0.932142	0.879775	0.998422	0.858838	0.00551393	1.14e+07	1.1156e+07	1.19112e+07	1.30754e+07	6.35354e+07	6.02877e+07	5.60641e+07	5.66338e+07	6.03582e+07	6.2816e+07	5.51122e+07	5.50691e+07	5.22377e+07	5.41706e+07	4.74229e+07	4.63708e+07	6.28799e+07	6.34507e+07	6.27306e+07	6.14055e+07	tr|C0PLX3|C0PLX3_MAIZE	PF01765: Ribosome recycling factor	IPR002661: Ribosome recycling factor; IPR023584: Ribosome recycling factor domain	GO:0006412 BP: translation	G	PF01765	IPR002661; IPR023584	GO:0006412	0
TraesCS6D01G339200.1	Others	Leucine aminopeptidase, putative	0.084	3.164	1.664	1.933	0.415	0.028	0.00503351	0.0118107	0.447162	0.474826	0.17629	3.65465e-08	72866.2	54016.7	170272		843058	892465	723183	882700	3.65182e+06	3.59062e+06	3.53897e+06	3.75971e+06	4.39941e+06	4.01396e+06	3.68807e+06	4.31602e+06	1533431	1.36741e+06	1.14114e+06	1.4767e+06	tr|B9STR1|B9STR1_RICCO	PF02789: Cytosol aminopeptidase family, N-terminal domain; PF00883: Cytosol aminopeptidase family, catalytic domain	IPR000819: Peptidase M17, leucyl aminopeptidase, C-terminal; IPR008283: Peptidase M17, leucyl aminopeptidase, N-terminal; IPR011356: Peptidase M17, leucine aminopeptidase/peptidase B; IPR023042: Peptidase M17, leucine aminopeptidase	GO:0004177 MF: aminopeptidase activity;GO:0005622 CC: intracellular;GO:0005737 CC: cytoplasm;GO:0006508 BP: proteolysis;GO:0008235 MF: metalloexopeptidase activity;GO:0019538 BP: protein metabolic process;GO:0030145 MF: manganese ion binding	G	PF02789; PF00883	IPR000819; IPR008283; IPR011356; IPR023042	GO:0004177; GO:0005622; GO:0005737; GO:0006508; GO:0008235; GO:0019538; GO:0030145	0
TraesCS2A01G301400.1	Others	Disease resistance protein (TIR-NBS-LRR class) family	0.171	2.803	1.079	2.111	0.969	0.054	0.00540455	0.000313808	0.882988	0.344001	0.983354	2.40085e-10	2.93459e+06	1.89904e+06	1.51124e+06	1.36288e+06	7.26587e+06	6.94187e+06	7.79691e+06	9.38322e+06	1.33619e+07	1.71072e+07	1.69243e+07	1.60804e+07	9.89687e+06	7.08667e+06	8.82548e+06	6.62918e+06	1.01194e+07	4.68306e+06	6.75625e+06	1.04682e+07	AT1G63860.2	0	0	0	G	0	0	0	0
TraesCS3A01G286800.1	Others	RNA binding protein	0.107	1.156	0.801	1.495	1.672	0.099	0.00573409	0.912779	0.92011	0.820401	0.650266	0.00511845	164507	180790	301944	567304	2.26419e+06	2.64988e+06	1.79846e+06	1.83031e+06	2.34743e+06	2.45059e+06	2.13881e+06	2.58896e+06	868506	954206	908946	1.09852e+06	2.26655e+06	1.47231e+06	1.63662e+06	1.43288e+06	tr|H8YU79|H8YU79_9CARY	PF09598: Stm1; PF04774: Hyaluronan / mRNA binding family	IPR006861: Hyaluronan/mRNA-binding protein; IPR019084: Stm1-like, N-terminal	0	G	PF09598; PF04774	IPR006861; IPR019084	0	0
TraesCS2B01G369100.1	Others	Chitinase	0.105	0.602	0.477	1.251	0.749	0.175	0.00638792	0.912779	0.447162	0.945341	0.951355	0.185656	56364.2	153087	175989	198592	1.31478e+06	1.71974e+06	1.42197e+06	1.84661e+06	921259	834567	937922	1.06257e+06	957535	1.06638e+06	1.00743e+06	976164	878377	697420	614996	821046	tr|B8QV64|B8QV64_ZEAMP	PF00187: Chitin recognition protein; PF00182: Chitinase class I	IPR000726: Glycoside hydrolase, family 19, catalytic; IPR001002: Chitin-binding, type 1; IPR016283: Glycoside hydrolase, family 19; IPR018371: Chitin-binding, type 1, conserved site; IPR023346: Lysozyme-like domain	GO:0004568 MF: chitinase activity;GO:0005975 BP: carbohydrate metabolic process;GO:0006032 BP: chitin catabolic process;GO:0008061 MF: chitin binding;GO:0016998 BP: cell wall macromolecule catabolic process	G	PF00187; PF00182	IPR000726; IPR001002; IPR016283; IPR018371; IPR023346	GO:0004568; GO:0005975; GO:0006032; GO:0008061; GO:0016998	0
TraesCS7A01G474600.1	Others	Zinc-binding protein	0.163	0.908	0.676	1.503	0.922	0.358	0.00666921	0.99984	0.75157	0.819634	0.982994	0.367045	1.22029e+06	286041	502985	1.15283e+06	5.56017e+06	4.58465e+06	4.19295e+06	3.92322e+06	3.25221e+06	3.49287e+06	2.33001e+06	3.2225e+06	3.27541e+06	4.1069e+06	3.30027e+06	2.78976e+06	3.54467e+06	2.87025e+06	2.86829e+06	3.42008e+06	tr|B6UAW2|B6UAW2_MAIZE	PF01230: HIT domain	IPR001310: Histidine triad (HIT) protein; IPR011146: HIT-like domain; IPR019808: Histidine triad, conserved site	GO:0003824 MF: catalytic activity	G	PF01230	IPR001310; IPR011146; IPR019808	GO:0003824	0
TraesCS4D01G329400.1	Others	Late embryogenesis abundant protein	0.202	2.419	1.008	1.909	0.738	0.132	0.00764368	0.00309536	0.946578	0.486279	0.906879	7.03128e-05	1.10648e+06	2.03771e+06	1.64986e+06	1.44188e+06	1.26214e+07	1.25208e+07	1.17948e+07	1.35401e+07	2.35278e+07	2.33418e+07	2.236e+07	2.25543e+07	1.79432e+07	1.61833e+07	1.80727e+07	1.60748e+07	1.38893e+07	1.03282e+07	1.11231e+07	1.44494e+07	tr|B5TWD1|B5TWD1_HORVV	0	0	0	G	0	0	0	0
TraesCS3B01G268900.1	Others	50S ribosomal protein L7/L12	0.219	1.157	1.197	1.144	1.251	0.184	0.00901148	0.876318	0.77373	0.987758	0.864089	0.00184089	4.99198e+07	4.72316e+07	2.55405e+07	4.51088e+07	5.66183e+07	6.03255e+07	6.13195e+07	7.64473e+07	6.7743e+07	8.07207e+07	6.98024e+07	7.01727e+07	5.81617e+07	5.04723e+07	6.1809e+07	6.47828e+07	7.81216e+07	7.27893e+07	6.81792e+07	8.22678e+07	tr|A0A072U545|A0A072U545_MEDTR	PF16320: Ribosomal protein L7/L12 dimerisation domain; PF00542: Ribosomal protein L7/L12 C-terminal domain	IPR000206: Ribosomal protein L7/L12; IPR008932: Ribosomal protein L7/L12, oligomerisation; IPR013823: Ribosomal protein L7/L12, C-terminal; IPR014719: Ribosomal protein L7/L12, C-terminal/adaptor protein ClpS-like	GO:0003735 MF: structural constituent of ribosome;GO:0005622 CC: intracellular;GO:0005840 CC: ribosome;GO:0006412 BP: translation	G	PF16320; PF00542	IPR000206; IPR008932; IPR013823; IPR014719	GO:0003735; GO:0005622; GO:0005840; GO:0006412	0
TraesCS7A01G298300.1	Others	NADH dehydrogenase [ubiquinone] iron-sulfur protein 6, mitochondrial	0.108	1.152	0.551	2.089	0.947	0.094	0.00978791	0.912779	0.663459	0.357828	0.999589	0.00404532		126910			867051	956154	1.44313e+06	1.47474e+06	1.35608e+06			1.34947e+06		603683	684084	704714		647533			tr|A0A1D6SDR4|A0A1D6SDR4_WHEAT	PF10276: Zinc-finger domain	IPR016668: NADH dehydrogenase [ubiquinone] (complex I), iron-sulphur protein 6, mitochondria; IPR019401: Zinc finger, CHCC-type	0	G	PF10276	IPR016668; IPR019401	0	0
TraesCS4A01G245100.1	Others	Dormancy-associated protein/auxin-repressed protein	0.097	1.097	1.708	0.72	2.111	0.09	0.00993422	0.952795	0.412133	0.881184	0.350866	0.0208045	55484.1		98302.6	80764.2	1.14533e+06	526002	914153	637691	995987	897574	890228	704593	742620	607022	562950	443030	1501396	1.13283e+06	1.24101e+06	1.2272e+06	tr|A6MZ93|A6MZ93_GLYUR	PF05564: Dormancy/auxin associated protein	IPR008406: Dormancy/auxin associated protein	0	G	PF05564	IPR008406	0	0
TraesCS7A01G384400.1	Others	NADH dehydrogenase [ubiquinone] 1 beta subcomplex subunit 9	0.091	1.251	0.805	1.623	1.134	0.072	0.0103181	0.871173	0.967171	0.719338	0.967657	0.00777079				57314.9				632577	768356	791462		888694	532538	305896	476049		604440	382540	480430	539625	tr|A0A1D1YRZ2|A0A1D1YRZ2_9ARAE	PF05347: Complex 1 protein (LYR family)	IPR008011: Complex 1 LYR protein	0	G	PF05347	IPR008011	0	0
TraesCS1B01G273900.1	Others	Cytochrome c	0.151	0.749	0.586	1.272	1.886	0.2	0.0122839	0.964517	0.609906	0.941439	0.47935	0.142178	459263	335715	444642	419671	3.24666e+06	2.49926e+06	2.27376e+06	2.88259e+06	2.43724e+06	1.86657e+06	1.68774e+06	2.2178e+06	965895	773583	842792	708407	1506706	1.42809e+06	1.98688e+06	1.36427e+06	tr|M8BK26|M8BK26_AEGTA	0	IPR002327: Cytochrome c, class IA/ IB; IPR009056: Cytochrome c-like domain	GO:0009055 MF: electron carrier activity;GO:0020037 MF: heme binding	G	0	IPR002327; IPR009056	GO:0009055; GO:0020037	0
TraesCS6D01G067500.1	Others	Cold shock protein	0.16	1.399	1.465	1.292	1.06	0.138	0.0138002	0.686218	0.491823	0.941439	0.974032	0.00154287	477187	582120	482811	843129	3.40153e+06	3.3395e+06	3.02588e+06	3.64481e+06	5.45822e+06	6.97484e+06	5.1423e+06	5.54917e+06	4.4128e+06	6.1214e+06	4.55761e+06	5.86737e+06	6.20366e+06	6.01333e+06	5.5311e+06	6.55116e+06	tr|A0A103XXE3|A0A103XXE3_CYNCS	PF00313: 'Cold-shock' DNA-binding domain; PF00098: Zinc knuckle	IPR001878: Zinc finger, CCHC-type; IPR002059: Cold-shock protein, DNA-binding; IPR011129: Cold shock domain; IPR012340: Nucleic acid-binding, OB-fold; IPR019844: Cold-shock conserved site	GO:0003676 MF: nucleic acid binding;GO:0003677 MF: DNA binding;GO:0006355 BP: regulation of transcription, DNA-templated;GO:0008270 MF: zinc ion binding	TE?	PF00313; PF00098	IPR001878; IPR002059; IPR011129; IPR012340; IPR019844	GO:0003676; GO:0003677; GO:0006355; GO:0008270	0
TraesCS7B01G164200.1	Others	Ankyrin repeat domain containing protein	0.119	0.743	0.696	1.03	1.359	0.278	0.0159043	0.985011	0.822913	0.989176	0.906621	0.494511	137509	108687	76422.9	38149.7	1.72762e+06	1.59298e+06	1.48265e+06	1.61715e+06	873457	950089	1.39615e+06	1.40816e+06	921988	926833	839266	487994	1.32005e+06	885006	1.18614e+06	1.0559e+06	tr|X5JM82|X5JM82_NICBE	PF12796: Ankyrin repeats (3 copies)	IPR002110: Ankyrin repeat; IPR020683: Ankyrin repeat-containing domain	GO:0005515 MF: protein binding	G	PF12796	IPR002110; IPR020683	GO:0005515	0
TraesCS7D01G142600.1	Others	Pyrophosphate-energized vacuolar membrane proton pump	4.164	5.862	2.208	4.354	0.26	0.658	0.0160625	0.0144343	0.395716	0.00316133	0.0880084	0.966861	694678	597545	425389	450083	47797.5	146699	163190		712529	872121	866171	853665	1.09147e+06	557490	1.30157e+06	798664	360333	164683	194843		tr|M8BXK5|M8BXK5_AEGTA	PF03030: Inorganic H+ pyrophosphatase	IPR004131: Pyrophosphate-energised proton pump	GO:0004427 MF: inorganic diphosphatase activity;GO:0009678 MF: hydrogen-translocating pyrophosphatase activity;GO:0015992 BP: proton transport;GO:0016020 CC: membrane	G	PF03030	IPR004131	GO:0004427; GO:0009678; GO:0015992; GO:0016020	0
TraesCS6D01G291600.1	Others	Glycine cleavage system h protein	0.236	1.033	0.876	1.122	0.961	0.238	0.0167627	0.979144	0.9402	0.988469	0.989654	0.0145894	7.25354e+07	6.71588e+07	7.61587e+07	7.78592e+07	2.96491e+08	3.26213e+08	3.11734e+08	3.22296e+08	2.94132e+08	3.23057e+08	3.22857e+08	3.25852e+08	2.3714e+08	2.33043e+08	2.48742e+08	2.3849e+08	2.75427e+08	2.32931e+08	2.51941e+08	2.58896e+08	tr|A0A0A0LI67|A0A0A0LI67_CUCSA	PF01597: Glycine cleavage H-protein	IPR000089: Biotin/lipoyl attachment; IPR002930: Glycine cleavage system H-protein; IPR003016: 2-oxo acid dehydrogenase, lipoyl-binding site; IPR011053: Single hybrid motif; IPR017453: Glycine cleavage system H-protein, subgroup; IPR033753: Glycine cleavage system H-protein/Simiate	GO:0005960 CC: glycine cleavage complex;GO:0019464 BP: glycine decarboxylation via glycine cleavage system	G	PF01597	IPR000089; IPR002930; IPR003016; IPR011053; IPR017453; IPR033753	GO:0005960; GO:0019464	0
TraesCS1B01G273100.1	Others	Cold shock protein	0.225	0.559	0.972	0.609	1.857	0.411	0.0171022	0.31373	0.983272	0.675662	0.203285	0.494511	2.45128e+06	2.52409e+06	2.43495e+06	2.74762e+06	9.19337e+06	1.13705e+07	1.16534e+07	1.30433e+07	6.17596e+06	7.8578e+06	5.93803e+06	5.75005e+06	5.45843e+06	6.13182e+06	4.58967e+06	6.18977e+06	9505786	1.22631e+07	1.0423e+07	1.15411e+07	tr|A0A088FZS5|A0A088FZS5_CICAR	PF00313: 'Cold-shock' DNA-binding domain; PF00098: Zinc knuckle	IPR001878: Zinc finger, CCHC-type; IPR002059: Cold-shock protein, DNA-binding; IPR011129: Cold shock domain; IPR012340: Nucleic acid-binding, OB-fold; IPR019844: Cold-shock conserved site	GO:0003676 MF: nucleic acid binding;GO:0003677 MF: DNA binding;GO:0006355 BP: regulation of transcription, DNA-templated;GO:0008270 MF: zinc ion binding	TE?	PF00313; PF00098	IPR001878; IPR002059; IPR011129; IPR012340; IPR019844	GO:0003676; GO:0003677; GO:0006355; GO:0008270	0
TraesCS3A01G446200.1	Others	Carboxypeptidase	0.092	0.567	1.155	0.491	3.754	0.163	0.0173942	0.959639	0.873707	0.376617	0.243063	0.181662			24618.7			266822	152423	860428	141065	162398			27557.4	247936	46724.6	774372	218303	747992	308117		tr|A0A1D5V3Z0|A0A1D5V3Z0_WHEAT	PF00450: Serine carboxypeptidase	IPR001563: Peptidase S10, serine carboxypeptidase; IPR018202: Serine carboxypeptidase, serine active site; IPR029058: Alpha/Beta hydrolase fold; IPR033124: Serine carboxypeptidases, histidine active site	GO:0004185 MF: serine-type carboxypeptidase activity;GO:0006508 BP: proteolysis	G	PF00450	IPR001563; IPR018202; IPR029058; IPR033124	GO:0004185; GO:0006508	0
TraesCS7A01G107400.1	Others	Profilin	0.238	0.704	0.83	0.867	1.362	0.349	0.0175121	0.737117	0.897737	0.982582	0.737816	0.157165	7.59857e+06	8.30199e+06	8.36898e+06	9.69871e+06	3.53363e+07	3.23904e+07	3.19322e+07	3.11762e+07	2.5e+07	2.18965e+07	2.22354e+07	2.21358e+07	1.93491e+07	2.03601e+07	1.90724e+07	1.93333e+07	26038509	2.73529e+07	2.83605e+07	2.62452e+07	tr|A0A1D6BU25|A0A1D6BU25_WHEAT	PF00235: Profilin	IPR005455: Profilin; IPR027310: Profilin conserved site	GO:0003779 MF: actin binding	G	PF00235	IPR005455; IPR027310	GO:0003779	0
TraesCS6A01G243600.1	Others	3-isopropylmalate dehydratase small subunit	0.13	0.866	1.308	0.846	1.934	0.143	0.0175121	0.99984	0.720888	0.964335	0.310392	0.0301536	97174.5	131152	265467	556514	2.68698e+06	2.51898e+06	2.25508e+06	2.44028e+06	1.52418e+06	1.35652e+06	1.18267e+06	1.44094e+06	1.27034e+06	1.12552e+06	1.167e+06	992085	3.07515e+06	3.45213e+06	3.41098e+06	3.86601e+06	tr|Q6URQ0|Q6URQ0_ORYSJ	PF00694: Aconitase C-terminal domain	IPR000573: Aconitase A/isopropylmalate dehydratase small subunit, swivel domain; IPR015928: Aconitase/3-isopropylmalate dehydratase, swivel	GO:0008152 BP: metabolic process	G	PF00694	IPR000573; IPR015928	GO:0008152	0
TraesCSU01G270000.1	Others	Photosystem I iron-sulfur center	0.239	1.23	1.411	0.823	2.124	0.194	0.0183258	0.77194	0.507801	0.959287	0.0679731	0.00281567	7.5354e+07	8.30006e+07	6.09281e+07	7.1958e+07	3.26809e+08	3.37059e+08	2.89451e+08	2.93711e+08	3.34638e+08	3.58087e+08	3.39727e+08	4.29182e+08	2.01251e+08	2.03687e+08	1.81992e+08	1.62418e+08	4.15743e+08	4.04501e+08	4.16557e+08	3.9648e+08	tr|A0A193D596|A0A193D596_PANCA	PF14697: 4Fe-4S dicluster domain	IPR017491: Photosystem I protein PsaC; IPR017896: 4Fe-4S ferredoxin-type, iron-sulphur binding domain; IPR017900: 4Fe-4S ferredoxin, iron-sulphur binding, conserved site	GO:0009055 MF: electron carrier activity;GO:0009522 CC: photosystem I;GO:0009773 BP: photosynthetic electron transport in photosystem I;GO:0015979 BP: photosynthesis;GO:0042651 CC: thylakoid membrane;GO:0051539 MF: 4 iron, 4 sulfur cluster binding	G	PF14697	IPR017491; IPR017896; IPR017900	GO:0009055; GO:0009522; GO:0009773; GO:0015979; GO:0042651; GO:0051539	0
TraesCS4B01G348600.1	Others	Purple acid phosphatase	0.185	2.567	3.649	0.713	1.44	0.086	0.0185345	0.00562843	2.87195e-06	0.86992	0.627417	4.01406e-06	310040	501688	385780	418704	5.97145e+06	5.16075e+06	4.65256e+06	4.21288e+06	1.26933e+07	1.1308e+07	1.20452e+07	1.27147e+07	1.53307e+07	1.46724e+07	1.54411e+07	1.39139e+07	2.17921e+07	2.08796e+07	2.35181e+07	2.02419e+07	tr|M8BPC3|M8BPC3_AEGTA	PF16656: Purple acid Phosphatase, N-terminal domain; PF00149: Calcineurin-like phosphoesterase; PF14008: Iron/zinc purple acid phosphatase-like protein C	IPR004843: Calcineurin-like phosphoesterase domain, ApaH type; IPR008963: Purple acid phosphatase-like, N-terminal; IPR015914: Purple acid phosphatase, N-terminal; IPR025733: Iron/zinc purple acid phosphatase-like C-terminal domain; IPR029052: Metallo-dependent phosphatase-like	GO:0003993 MF: acid phosphatase activity;GO:0016787 MF: hydrolase activity;GO:0046872 MF: metal ion binding	G	PF16656; PF00149; PF14008	IPR004843; IPR008963; IPR015914; IPR025733; IPR029052	GO:0003993; GO:0016787; GO:0046872	0
TraesCS1D01G412200.1	Others	Aspartic proteinase	0.243	0.52	0.564	0.88	0.781	0.524	0.0203316	0.142284	0.287034	0.986719	0.928597	0.723092	3.51432e+06	4.06193e+06	3.85238e+06	3.99802e+06	1.67948e+07	1.56227e+07	1.4746e+07	1.49693e+07	8.2504e+06	8.40697e+06	7.0251e+06	1.31446e+07	9.23521e+06	9.8964e+06	9.21486e+06	9.62064e+06	7.95413e+06	8.06378e+06	8.49321e+06	8.21298e+06	tr|Q401N7|Q401N7_WHEAT	PF00026: Eukaryotic aspartyl protease; PF03489: Saposin-like type B, region 2; PF05184: Saposin-like type B, region 1	IPR001461: Aspartic peptidase A1 family; IPR001969: Aspartic peptidase, active site; IPR007856: Saposin-like type B, region 1; IPR008138: Saposin B type, region 2; IPR008139: Saposin B type domain; IPR011001: Saposin-like; IPR021109: Aspartic peptidase domain; IPR033121: Peptidase family A1 domain	GO:0004190 MF: aspartic-type endopeptidase activity;GO:0006508 BP: proteolysis;GO:0006629 BP: lipid metabolic process	G	PF00026; PF03489; PF05184	IPR001461; IPR001969; IPR007856; IPR008138; IPR008139; IPR011001; IPR021109; IPR033121	GO:0004190; GO:0006508; GO:0006629	0
TraesCS4A01G061900.1	Others	Allene oxide synthase	0.141	1.223	0.487	2.526	0.56	0.097	0.0203316	0.842267	0.367199	0.151512	0.658379	0.00404532	437853	103513	534030	565040	2.84502e+06	2.41328e+06	2.10749e+06	1.89718e+06	1.64134e+06	2.42182e+06	3.1317e+06	1.68943e+06	2.42214e+06	2.05485e+06	2.01611e+06	1.69792e+06	1.36752e+06	1.18391e+06	1.14298e+06	828823	tr|T1WRJ1|T1WRJ1_WHEAT	PF00067: Cytochrome P450	IPR001128: Cytochrome P450	GO:0005506 MF: iron ion binding;GO:0016705 MF: oxidoreductase activity, acting on paired donors, with incorporation or reduction of molecular oxygen;GO:0020037 MF: heme binding;GO:0055114 BP: oxidation-reduction process	G	PF00067	IPR001128	GO:0005506; GO:0016705; GO:0020037; GO:0055114	0
TraesCS7A01G264500.1	Others	Stress up-regulated Nod 19 protein	0.135	0.549	0.907	0.908	0.76	0.246	0.0210573	0.805293	0.99494	0.988469	0.915253	0.364516	242075		214179	277723	3.03864e+06	1.60596e+06	2.27217e+06	1.88067e+06	1.21696e+06	838572	977589	987785	2.07658e+06	1.88671e+06	1.78383e+06	1.86573e+06	1.48907e+06	1.3252e+06	1.55878e+06	1.4759e+06	tr|A0A072UNX5|A0A072UNX5_MEDTR	PF07712: Stress up-regulated Nod 19	IPR011692: Stress up-regulated Nod 19	0	G	PF07712	IPR011692	0	0
TraesCS2A01G301500.1	Others	Abscisic stress ripening	0.192	0.88	0.618	1.392	1.058	0.209	0.021246	0.988162	0.597982	0.892852	0.979775	0.0274629	1.33508e+06	822674	819249	941548	3.89982e+06	4.4302e+06	5.6506e+06	6.26058e+06	3.33204e+06	4.64705e+06	4.10536e+06	3.63649e+06	2.91851e+06	2.80531e+06	3.29665e+06	2.89854e+06	3.59259e+06	2.69134e+06	2.63492e+06	3.99245e+06	tr|D1MEA2|D1MEA2_MUSAC	PF02496: ABA/WDS induced protein	IPR003496: ABA/WDS induced protein	GO:0006950 BP: response to stress	G	PF02496	IPR003496	GO:0006950	0
TraesCS3B01G204900.1	Others	Epoxide hydrolase 2	3.592	3.511	5.523	0.665	0.65	1.023	0.021263	0.093355	2.24176e-05	0.802895	0.829921	0.975169	953695	436866	1.37083e+06	919335			260658		1.23925e+06	957567	850731	874734	2.43519e+06	2.21315e+06	2.08946e+06	1.75964e+06	1.00414e+06	1.49616e+06	1.41842e+06	1.46101e+06	tr|B6T857|B6T857_MAIZE	PF00561: alpha/beta hydrolase fold	IPR000073: Alpha/beta hydrolase fold-1; IPR000639: Epoxide hydrolase-like; IPR029058: Alpha/Beta hydrolase fold	GO:0003824 MF: catalytic activity	G	PF00561	IPR000073; IPR000639; IPR029058	GO:0003824	0
TraesCS7D01G548400.1	Others	Cysteine protease, putative	0.188	2.638	1.301	2.835	0.472	0.084	0.0248603	0.000823244	0.654478	0.0776582	0.193272	3.45938e-07	809466	994503	989729	1.5038e+06	1.11881e+07	6.11072e+06	8.89212e+06	6.58851e+06	2.04352e+07	2.16473e+07	2.2851e+07	1.97375e+07	1.62155e+07	1.69651e+07	1.75783e+07	1.22586e+07	9.44191e+06	7.1092e+06	6.61874e+06	8.48187e+06	tr|B9S990|B9S990_RICCO	PF08246: Cathepsin propeptide inhibitor domain (I29); PF00112: Papain family cysteine protease	IPR000668: Peptidase C1A, papain C-terminal; IPR013201: Cathepsin propeptide inhibitor domain (I29); IPR025661: Cysteine peptidase, asparagine active site	GO:0006508 BP: proteolysis;GO:0008234 MF: cysteine-type peptidase activity	G	PF08246; PF00112	IPR000668; IPR013201; IPR025661	GO:0006508; GO:0008234	0
TraesCS2A01G551000.1	Others	Pathogenesis-related protein PR-4	0.167	0.759	0.771	0.934	0.716	0.22	0.0252532	0.979144	0.878832	0.988469	0.906879	0.189494				464832	2.37811e+06	2.52616e+06	3.08327e+06	3.53064e+06	2.01379e+06	1.80058e+06	2.68511e+06	2.22164e+06	3.23412e+06	2.88104e+06	3.48985e+06	3.208e+06	2.46401e+06	1.44177e+06	2.30686e+06	2.45222e+06	sp|P83343|PR4_PRUPE	PF00967: Barwin family	IPR001153: Barwin domain; IPR009009: RlpA-like protein, double-psi beta-barrel domain; IPR018226: Barwin, conserved site	GO:0042742 BP: defense response to bacterium;GO:0050832 BP: defense response to fungus	G	PF00967	IPR001153; IPR009009; IPR018226	GO:0042742; GO:0050832	0
TraesCS1A01G007500.1	Others	Peptidyl-prolyl cis-trans isomerase	0.251	0.977	0.98	1.014	1.358	0.231	0.025514	0.98866	0.975622	0.997385	0.743119	0.0116492	1.36002e+07	1.32408e+07	1.85602e+07	2.4491e+07	6.84779e+07	6.97723e+07	6.02197e+07	8.69318e+07	6.44505e+07	7.29845e+07	5.85555e+07	6.33966e+07	4.71871e+07	5.01911e+07	3.9979e+07	5.67396e+07	7.54478e+07	8.34848e+07	8.63321e+07	6.90277e+07	tr|W4ZWP2|W4ZWP2_WHEAT	PF00160: Cyclophilin type peptidyl-prolyl cis-trans isomerase/CLD	IPR002130: Cyclophilin-type peptidyl-prolyl cis-trans isomerase domain; IPR020892: Cyclophilin-type peptidyl-prolyl cis-trans isomerase, conserved site; IPR029000: Cyclophilin-like domain	GO:0000413 BP: protein peptidyl-prolyl isomerization;GO:0003755 MF: peptidyl-prolyl cis-trans isomerase activity;GO:0006457 BP: protein folding	G	PF00160	IPR002130; IPR020892; IPR029000	GO:0000413; GO:0003755; GO:0006457	0
TraesCS6B01G039500.1	Others	Allene oxide synthase	3.379	3.128	2.339	1.373	0.512	1.08	0.0298247	0.103697	0.166543	0.906477	0.576319	0.956979	913099	1.11833e+06	1.23566e+06	1.27854e+06	418630	371985	196131	305100	1.15582e+06	922615	1.00263e+06	1.17123e+06	1.63011e+06	1.5243e+06	1.59746e+06	1.18669e+06	799257	670398	954023	732234	tr|W9QIB6|W9QIB6_9ROSA	PF00067: Cytochrome P450	IPR001128: Cytochrome P450; IPR002403: Cytochrome P450, E-class, group IV	GO:0004497 MF: monooxygenase activity;GO:0005506 MF: iron ion binding;GO:0016705 MF: oxidoreductase activity, acting on paired donors, with incorporation or reduction of molecular oxygen;GO:0020037 MF: heme binding;GO:0055114 BP: oxidation-reduction process	G	PF00067	IPR001128; IPR002403	GO:0004497; GO:0005506; GO:0016705; GO:0020037; GO:0055114	0
TraesCS2A01G207900.1	Others	Cytochrome b6-f complex iron-sulfur subunit	0.258	1.012	1.332	0.772	2.455	0.278	0.0303936	0.985011	0.585091	0.935643	0.0176035	0.043041	7.07703e+07	6.87354e+07	7.07755e+07	6.91812e+07	2.50453e+08	3.18069e+08	2.45042e+08	2.76972e+08	2.57155e+08	2.97521e+08	2.41515e+08	2.95358e+08	1.53279e+08	1.60204e+08	1.41481e+08	1.61888e+08	3.72229e+08	4.13732e+08	4.13907e+08	4.30024e+08	tr|A0A1D5TPW6|A0A1D5TPW6_WHEAT	PF08802: Cytochrome B6-F complex Fe-S subunit; PF00355: Rieske [2Fe-2S] domain	IPR005805: Rieske iron-sulphur protein, C-terminal; IPR014909: Cytochrome b6-f complex Fe-S subunit; IPR017941: Rieske [2Fe-2S] iron-sulphur domain; IPR023960: Cytochrome b6-f complex iron-sulfur subunit	GO:0009496 MF: plastoquinol--plastocyanin reductase activity;GO:0015979 BP: photosynthesis;GO:0016020 CC: membrane;GO:0016491 MF: oxidoreductase activity;GO:0042651 CC: thylakoid membrane;GO:0045158 MF: electron transporter, transferring electrons within cytochrome b6/f complex of photosystem II activity;GO:0051537 MF: 2 iron, 2 sulfur cluster binding;GO:0055114 BP: oxidation-reduction process	G	PF08802; PF00355	IPR005805; IPR014909; IPR017941; IPR023960	GO:0009496; GO:0015979; GO:0016020; GO:0016491; GO:0042651; GO:0045158; GO:0051537; GO:0055114	0
TraesCS6A01G387600.1	Others	Phosphoglycolate phosphatase, putative	0.111	0.02	1.38	0.02	1.399	50	0.0303936	1.50617e-16	0.742112	1.33792e-16	0.876988	1.11008e-16	53698.8				408081	521901		482427					416394	482291	487108	431331	922513	568761	617721	659397	tr|B9RWT6|B9RWT6_RICCO	PF13419: Haloacid dehalogenase-like hydrolase	IPR006439: HAD hydrolase, subfamily IA; IPR023214: HAD-like domain	GO:0008152 BP: metabolic process;GO:0016787 MF: hydrolase activity	G	PF13419	IPR006439; IPR023214	GO:0008152; GO:0016787	0
TraesCS5A01G105100.1	Others	Upstream activation factor subunit spp27	0.179	0.996	0.907	1.106	2.83	0.178	0.0303936	0.985011	0.992053	0.988469	0.0360418	0.0486288	465457	764468	522477	608969	3.16522e+06	3.09738e+06	3.02143e+06	3.26992e+06	3.12086e+06	2.85168e+06	3.50794e+06	3.11912e+06	980557	1.04003e+06	1.24463e+06	861910	2780579		3.21649e+06	2.77033e+06	tr|A0A199US68|A0A199US68_ANACO	PF02201: SWIB/MDM2 domain	IPR003121: SWIB/MDM2 domain; IPR019835: SWIB domain	GO:0005515 MF: protein binding	G	PF02201	IPR003121; IPR019835	GO:0005515	0
TraesCS5A01G476700.1	Others	Dihydrolipoamide acetyltransferase component of pyruvate dehydrogenase complex	3.413	0.374	1.034	0.357	1.718	9.135	0.030431	0.735158	0.92011	0.0777768	0.843487	0.000814044	1.05245e+06	2.07412e+06	1.17397e+06	1.17489e+06	462642		344082	331661				128565		226621		193623	571415	349371	310343	370787	tr|A0A1D5YP67|A0A1D5YP67_WHEAT	PF00364: Biotin-requiring enzyme; PF02817: e3 binding domain; PF00198: 2-oxoacid dehydrogenases acyltransferase (catalytic domain)	IPR000089: Biotin/lipoyl attachment; IPR001078: 2-oxoacid dehydrogenase acyltransferase, catalytic domain; IPR003016: 2-oxo acid dehydrogenase, lipoyl-binding site; IPR004167: E3-binding domain; IPR011053: Single hybrid motif	GO:0008152 BP: metabolic process;GO:0016746 MF: transferase activity, transferring acyl groups	G	PF00364; PF02817; PF00198	IPR000089; IPR001078; IPR003016; IPR004167; IPR011053	GO:0008152; GO:0016746	0
TraesCS5B01G202800.1	Others	Alcohol dehydrogenase, putative	3.587	0.02	1.557	0.02	50	50	0.0331009	1.50617e-16	0.699112	1.33792e-16	2.91133e-16	1.11008e-16	436201	445660	768389	614432				145890									387032	113743	133389	390148	tr|B9T7R7|B9T7R7_RICCO	PF08240: Alcohol dehydrogenase GroES-like domain; PF00107: Zinc-binding dehydrogenase	IPR011032: GroES-like; IPR013149: Alcohol dehydrogenase, C-terminal; IPR013154: Alcohol dehydrogenase, N-terminal; IPR016040: NAD(P)-binding domain; IPR020843: Polyketide synthase, enoylreductase domain	GO:0016491 MF: oxidoreductase activity;GO:0055114 BP: oxidation-reduction process	G	PF08240; PF00107	IPR011032; IPR013149; IPR013154; IPR016040; IPR020843	GO:0016491; GO:0055114	0
TraesCS2B01G130400.1	Others	splicing factor-like protein	0.148	0.529	0.619	0.912	0.898	0.291	0.0331009	0.770761	0.695457	0.988469	0.981851	0.443009				286829	1.97108e+06	1.74276e+06	1.98672e+06	1.91038e+06	794622	1.13605e+06	864909	1.12226e+06	1.29272e+06	1.25593e+06	1.39205e+06	1.27397e+06	1.25027e+06	1.22584e+06	1.14489e+06	788818	AT5G51300.3	PF00076: RNA recognition motif. (a.k.a. RRM, RBD, or RNP domain)	IPR000504: RNA recognition motif domain	GO:0003676 MF: nucleic acid binding	G	PF00076	IPR000504	GO:0003676	0
TraesCSU01G129700.1	Others	Pterin-4-alpha-carbinolamine dehydratase, putative	0.182	1.76	1.98	2.02	1.813	0.095	0.0337957	0.115125	0.0770608	0.407235	0.294501	1.52694e-06	254448	498464	465663	559282	7.40162e+06	3.65173e+06	3.48175e+06	2.5328e+06	1.92569e+07	2.77645e+07	3.34281e+07	3.74447e+07	3.25996e+06	2.9834e+06	3.11131e+06	3.20036e+06	6512598	5.29934e+06	8.46932e+06	7.05374e+06	tr|B9RA24|B9RA24_RICCO	PF01329: Pterin 4 alpha carbinolamine dehydratase	IPR001533: Transcriptional coactivator/pterin dehydratase	GO:0006729 BP: tetrahydrobiopterin biosynthetic process;GO:0008124 MF: 4-alpha-hydroxytetrahydrobiopterin dehydratase activity	G	PF01329	IPR001533	GO:0006729; GO:0008124	0
TraesCS2A01G109700.1	Others	Acyl-CoA dehydrogenase	0.105	0.02	1.211	0.02	4.399	50	0.0420289	1.50617e-16	0.841664	1.33792e-16	0.194099	1.11008e-16		17826.7			136179	221879	58801.7	212003							40623.3		137600	270056	194498	164189	tr|A0A077D632|A0A077D632_9ERIC	PF01636: Phosphotransferase enzyme family; PF02771: Acyl-CoA dehydrogenase, N-terminal domain; PF02770: Acyl-CoA dehydrogenase, middle domain; PF00441: Acyl-CoA dehydrogenase, C-terminal domain	IPR002575: Aminoglycoside phosphotransferase; IPR006091: Acyl-CoA oxidase/dehydrogenase, central domain; IPR009075: Acyl-CoA dehydrogenase/oxidase C-terminal; IPR009100: Acyl-CoA dehydrogenase/oxidase, N-terminal and middle domain; IPR011009: Protein kinase-like domain; IPR013786: Acyl-CoA dehydrogenase/oxidase, N-terminal	GO:0003995 MF: acyl-CoA dehydrogenase activity;GO:0008152 BP: metabolic process;GO:0016627 MF: oxidoreductase activity, acting on the CH-CH group of donors;GO:0050660 MF: flavin adenine dinucleotide binding;GO:0055114 BP: oxidation-reduction process	G	PF01636; PF02771; PF02770; PF00441	IPR002575; IPR006091; IPR009075; IPR009100; IPR011009; IPR013786	GO:0003995; GO:0008152; GO:0016627; GO:0050660; GO:0055114	0
TraesCS3B01G437300.1	Others	2-C-methyl-D-erythritol 4-phosphate cytidylyltransferase	0.02	0.239	0.586	0.407	3.17	0.02	1.95805e-16	0.145756	0.760234	0.163663	0.0869939	1.11008e-16					959745	1.135e+06	911520	1.01069e+06	295414	273946	183650	216551		190889	100713	219577	461901	708402	594551	560569	tr|A9ZN10|A9ZN10_HEVBR	PF01128: 2-C-methyl-D-erythritol 4-phosphate cytidylyltransferase	IPR001228: 2-C-methyl-D-erythritol 4-phosphate cytidylyltransferase; IPR018294: 4-diphosphocytidyl-2C-methyl-D-erythritol synthase, conserved site; IPR029044: Nucleotide-diphospho-sugar transferases; IPR034683: Cytidylyltransferase IspD/TarI	GO:0003824 MF: catalytic activity;GO:0008299 BP: isoprenoid biosynthetic process;GO:0050518 MF: 2-C-methyl-D-erythritol 4-phosphate cytidylyltransferase activity;GO:0070567 MF: cytidylyltransferase activity	G	PF01128	IPR001228; IPR018294; IPR029044; IPR034683	GO:0003824; GO:0008299; GO:0050518; GO:0070567	0
TraesCS3D01G399000.1	Others	2-C-methyl-D-erythritol 4-phosphate cytidylyltransferase	0.02	9.223	6.172	1.501	0.561	0.02	1.95805e-16	0.000352972	0.000204403	0.819634	0.742219	1.11008e-16								111509	1.01855e+06	1.31474e+06	860058	1.03852e+06	1.10282e+06	1.3317e+06	1.12359e+06	1.4803e+06	553697	882786	703105	673672	tr|A9ZN10|A9ZN10_HEVBR	PF01128: 2-C-methyl-D-erythritol 4-phosphate cytidylyltransferase	IPR001228: 2-C-methyl-D-erythritol 4-phosphate cytidylyltransferase; IPR018294: 4-diphosphocytidyl-2C-methyl-D-erythritol synthase, conserved site; IPR029044: Nucleotide-diphospho-sugar transferases; IPR034683: Cytidylyltransferase IspD/TarI	GO:0003824 MF: catalytic activity;GO:0008299 BP: isoprenoid biosynthetic process;GO:0050518 MF: 2-C-methyl-D-erythritol 4-phosphate cytidylyltransferase activity;GO:0070567 MF: cytidylyltransferase activity	G	PF01128	IPR001228; IPR018294; IPR029044; IPR034683	GO:0003824; GO:0008299; GO:0050518; GO:0070567	0
