# Supplementary material for: An extracted tetraploid wheat harbouring the BBAA component of common wheat shows anomalous shikimate and sucrose metabolism
Source: BMC Plant Biol. 2019 May 7;19:188. doi: 10.1186/s12870-019-1796-9 (PMC6505309; doi:10.1186/s12870-019-1796-9)
Supplement: Supplementary file 7 — Table S5. Primer sequences for real-time PCR analysis. (XLS 33 kb) [file 12870_2019_1796_MOESM7_ESM.xls]

## Sheet: Sheet1
Gene name	Gene ID	Forward primer sequence (5'-3')	Reverse primer sequence (5'-3')	Amplification efficiency (%)
Actin	KC775781.1 *	CACACTGGTGTTATGGTAGG	AGAAGGTGTGATGCCAAAT	0.976	Ravel C, et al. (2009)
RLI	Ta2776*	TTGAGCAACTCATGGACCAG	GCTTTCCAAGGCACAAACAT	0.945	Giménez et al. (2011)
DAHP1	AK456791.1*	CCGATAATGACGACTACTGACTTCTG	CTTGTGGAGTCCTCACGGGTAA	1.029	Designed in this work
DHQ	AK334650.1*	TGTTGGAGGGAAGACTGGGATT	CGTAGGTCAGGGCACTTGGTT	1.013	Designed in this work
DHQD	AK333476.1*	GGACAATCCTCGCTAATGC	CACCGCTAACAACTTTCACTC	0.959	Designed in this work
SK	AK456412.1*	TGGTTGGATGTGCCGTTGG	GCGAGGGTGCTGAGTTTCG	0.94	Designed in this work
EPSPS	EU977181.1*	GACGCCCAAGAGGAAGTAAAG	AGGAGCAGCCATCAGCAAG	0.997	Designed in this work
CS	AK454993.1*	TCCACCCAGAATCCCACTC	CATTCCTTCGTATGTCCCTGA	1.003	Designed in this work
1-SST1	248548**	GGTCTTCGGACGCACTTCTG	CGCCACATCGGTAGCATGT		Xue et al. (2008)
1-SST2	264622**	ACAACGCCACCGGCACTA	GACGAGTCCATATCATGCACTACAA		Xue et al. (2008)
6-SFT1	251085**	GAGATGGACTCAGCGCACAA	GCCTTCCTTGGTGAGCTTCTTT		Xue et al. (2008)
6-SFT2	251720**	CATATGTAAACGATTCCGCACAG	GCAGAACATGACCCAAGGATAGA		Xue et al. (2008)
PDH-E1β1	232403**	GCCCGGCCAGAAAGAAAC	AGAATAACATGGCAAAGGCACAC		Xue et al. (2008)
PDH-E3-1	234044**	CGAGGACATTGCCCGTACAT	GATCGCCTTGTCGTAGGTGTTC		Xue et al. (2008)
UGDH1	247948**	TTGCAGGAGAAGCATCCACAT	GCGCAAACATGTATCGGAAACT		Xue et al. (2008)
UGDC1	232189**	CTGGAACTTGCCGAGAATGTG	GGTGATGTCAGGCTTCCTCTG		Xue et al. (2008)
CesA1b	233514**	TCCCTCCTGTGGGTGAAGAT	GATACTCTTGAGCGCCGATGAT		Xue et al. (2008)
CesA4-like	249210**	CCCTTCTTCACCTCACCTCTGT	TGAAACAACACTGGAACTGACTGA		Xue et al. (2008)
CesA10	233475**	TTCCTGCTCTTCTTCCATTTGTG	ATGCCATAGTGTGTAAATACGTTCTGA		Xue et al. (2008)
FK4a	249158**	CCTCTGGTTCGAGGGACTCA	CTCAGCTGGCCCTCATTGTAG		Xue et al. (2008)
FK4b	249026**	GACCTCGTGGGCGCTTAATA	GATAAAGTTTGGGTGAAGGCTACAA		Xue et al. (2008)
SPSIa	237990**	CCAAGACCAAGGGAGTGTTCAT	CGTTGTGAAGCGCCTTGA		Xue et al. (2008)
SPSIIa	248711**	GCCGATATAATGCGCTTCTTCT	TGCCTTAACCAGCGTAGTGATG		Xue et al. (2008)
SPSIII	236965**	CGTCACGTTCTCAGGCAATAAG	CACCACTTTCACCAACCATGAC		Xue et al. (2008)
SPSIV	253235**	TTGAAGGAGCTGCAAAAGTTGA	TCTATGCCCCAACGAACAGAC		Xue et al. (2008)
SPSV	236910**	GGACCCCAAGAAGGTGAGAACT	TCCTCGTTGACTTCCGACAGTA		Xue et al. (2008)
SPSVI	240042**	CCTGTTTACTCGCCAAGTGTCA	CTCCCCGTAGCTCCAGTCC		Xue et al. (2008)
SuS3	247088**	AAGGCCTCCACTCTGCTTGTT	CCTGTGAAATCTTGGTCCAGTG		Xue et al. (2008)
SuS4	272798**	CTGGAACCCCTGCTTGATTTC	ACATCATCACATGCCCCTTGT		Xue et al. (2008)
SuS5	267682**	AGTACACGTCCCCTGCTAAACTGT	TCTCCTTCCCCCGATGACA		Xue et al. (2008)
SuS7	249567**	AGTGCTGAACATGGGGTCAAT	GGTAGCGTTGTTTGGCCACT		Xue et al. (2008)
SuS9	271313**	GCTTCCACCTTTGCGACAAC	GTCGGTTTATGTGGAAACCTGAG		Xue et al. (2008)
SuS11	248447**	CGAAAGAAGGGTGACTTGGATTT	GCAGCGCCTAGGACGTAAAC		Xue et al. (2008)
SAInv1	254355**	ACCAGGCTCGTCGTCCAC	GGCCATGTAGGCTTGGTTGT		Xue et al. (2008)
SAInv2	237453**	AACGTCACAAGGCTCGTCGT	ATGTAGGCCTGATTGTAGGAGGAGT		Xue et al. (2008)
*NCBI Accession No.; **TC Accession No. identified by Xue et al. (2008)
Xue GP, McIntyre CL, Jenkins CLD, Glassop D, Van Herwaarden AF, Shorter R. Molecular dissection of variation in carbohydrate metabolism related to water-soluble carbohydrate accumulation in stems of wheat. Plant Physiol. 2008;146:441-454.
